# Supplementary material for: Dual leucine zipper kinase-dependent PERK activation contributes to neuronal degeneration following insult
Source: eLife. 2017 Apr 25;6:e20725. doi: 10.7554/eLife.20725 (PMC5404924; doi:10.7554/eLife.20725)
Supplement: Figure 5—source data 1. — DOI: http://dx.doi.org/10.7554/eLife.20725.019 [file elife-20725-fig5-data1.xlsx]

## Sheet: Raw data
Source data - Figure 5		RNA sequencing from primary DRG neurons grown for 4 days in vitro and deprived of NGF for 4.5 h in the presence of DMSO, DLKi 400 μM or ISRIB 400 μM. NGF with DMSO was used as control.
#ID_REF=ID in platform
#VALUE=Size-factor-adjusted RPKM (nRPKM)
#count=Number of reads uniquely aligning to gene model			NGF / vehicle (DMSO)										anti-NGF / vehicle (DMSO)										anti-NGF / ISRIB								anti-NGF / DLKi
			GSM2520948_sample5		GSM2520949_sample6		GSM2520954_sample11		GSM2520959_sample16		GSM2520961_sample18		GSM2520945_sample2		GSM2520951_sample8		GSM2520953_sample10		GSM2520960_sample17		GSM2520963_sample20		GSM2520950_sample7		GSM2520956_sample13		GSM2520958_sample15		GSM2520962_sample19		GSM2520946_sample3		GSM2520947_sample4		GSM2520955_sample12		GSM2520957_sample14
	Entrez ID	Symbol	VALUE	count	VALUE	count	VALUE	count	VALUE	count	VALUE	count	VALUE	count	VALUE	count	VALUE	count	VALUE	count	VALUE	count	VALUE	count	VALUE	count	VALUE	count	VALUE	count	VALUE	count	VALUE	count	VALUE	count	VALUE	count
	100009600	Zglp1	1.16762	50	0.903557	39	0.890479	36	1.0583	44	0.631359	22	1.41973	53	0.969001	35	0.923158	35	0.844206	31	0.923836	29	1.01664	33	0.97791	40	0.976799	37	0.952249	35	1.20148	45	0.724566	27	1.60237	82	0.918003	36
	100009609	Vmn2r65	0	0	0	0	0	0	0	0	0	0	0	0	0	0	0	0	0	0	0	0	0	0	0	0	0	0	0	0	0	0	0	0	0	0	0	0
	100009614	Gm10024	0	0	0	0	0	0	0	0	0	0	0	0	0	0	0	0	0	0	0	0	0	0	0	0	0	0	0	0	0	0	0	0	0	0	0	0
	100009664	F630206G17Rik	0	0	0	0	0.0104182	1	0	0	0	0	0	0	0	0	0	0	0	0	0	0	0	0	0	0	0	0	0	0	0	0	0	0	0	0	0.0429609	4
	100012	Oog3	0	0	0	0	0	0	0	0	0	0	0	0	0	0	0	0	0	0	0	0	0	0	0	0	0	0	0	0	0	0	0	0	0	0	0	0
	100017	Ldlrap1	1.55008	176	1.45047	166	1.4833	159	1.44232	159	1.39622	129	2.5257	250	2.54775	244	1.96963	198	1.79736	175	1.87427	156	1.82415	157	2.14835	233	1.71255	172	1.84699	180	1.05731	105	1.18416	117	1.23077	167	1.14446	119
	100019	Mdn1	2.75422	2101	3.18769	2451	2.37859	1713	2.49921	1851	2.24573	1394	1.99998	1330	1.65519	1065	2.03884	1377	1.703	1114	2.01898	1129	1.43885	832	1.82255	1328	2.16667	1462	1.62352	1063	2.27668	1519	2.24462	1490	2.1292	1941	2.37625	1660
	100033459	Pydc3	0	0	0	0	0	0	0	0	0	0	0	0	0	0	0	0	0	0	0	0	0	0	0	0	0	0	0	0	0	0	0	0	0	0	0	0
	100034251	Wfdc17	0	0	0	0	0	0	0	0	0	0	0	0	0	0	0	0	0	0	0	0	0	0	0	0	0	0	0	0	0	0	0	0	0	0	0	0
	100034361	Mfap1b	1.04993	84	1.57487	127	1.5755	119	0.862539	67	0.967706	63	0.788576	55	1.06694	72	0.889401	63	0.932859	64	1.02305	60	0.725527	44	1.67494	128	1.41304	100	1.29605	89	1.15754	81	1.04854	73	1.06684	102	0.941759	69
	100034363	Tmsb15b2	1.55854	45	2.09602	61	2.12776	58	1.71226	48	2.51119	59	1.94671	49	2.58685	63	2.5427	65	1.61555	40	2.26784	48	2.96988	65	3.40832	94	2.23179	57	2.42107	60	1.97991	50	2.90544	73	2.0577	71	2.76082	73
	100034675	1700024h08rik	0.129356	6	0.106946	5	0.114181	5	0.0444108	2	0.158968	6	0.0989226	4	0.1278	5	0.194806	8	0.0754244	3	0	0	0.0284417	1	0.135423	6	0.0487459	2	0.0502362	2	0.0492988	2	0	0	0	0	0.0235421	1
	100034684	BC100530	0	0	0	0	0.0566505	1	0	0	0	0	0	0	0	0	0	0	0.124738	2	0	0	0	0	0	0	0.544163	9	0.0623111	1	0	0	0	0	0	0	0	0
	100034726	Gm15772	1.13772	26	2.30091	53	1.85402	40	1.30703	29	1.5595	29	1.55606	31	1.66012	32	2.27352	46	0.969556	19	1.61173	27	2.13592	37	2.10731	46	2.22612	45	1.63142	32	1.40085	28	1.40801	28	1.28159	35	2.29359	48
	100034729	Gm15114	0	0	0	0	0	0	0	0	0	0	0	0	0	0	0	0	0	0	0	0	0	0	0	0	0	0	0	0	0	0	0	0	0	0	0	0
	100034739	Gm17762	2.35221	332	1.75727	250	2.22887	297	1.60541	220	2.21154	254	1.77985	219	2.25112	268	1.47243	184	2.1399	259	1.77837	184	1.51417	162	1.92108	259	2.17861	272	1.70042	206	2.04942	253	1.63651	201	2.18175	368	1.91094	247
	100034748	A930017K11Rik	0.0833423	9	0.045936	5	0.039235	4	0.0381511	4	0.0455204	4	0.0637346	6	0.0548932	5	0.0732147	7	0.0431956	4	0.164222	13	0.158813	13	0.0581678	6	0.115157	11	0.409976	38	0.116463	11	0.148982	14	0.14723	19	0.202238	20
	100036518	Vmn1r223	0	0	0	0	0	0	0	0	0	0	0	0	0	0	0	0	0	0	0	0	0	0	0	0	0	0	0	0	0	0	0	0	0	0	0	0
	100036520	Gata5os	0	0	0	0	0	0	0	0	0	0	0	0	0	0	0	0	0	0	0	0	0	0	0	0	0	0	0	0	0	0	0	0	0	0	0	0
	100036521	Gm16039	5.77171	532	6.23205	579	5.56196	484	5.14013	460	6.11967	459	5.71223	459	6.05813	471	7.20522	588	6.06016	479	5.32796	360	5.48166	383	6.49676	572	6.26739	511	6.5854	521	6.21444	501	7.05655	566	6.75435	744	7.04888	595
	100036523	Gm16982	18.7067	2078	16.3441	1830	16.8873	1771	17.9228	1933	16.1299	1458	19.9507	1932	18.7947	1761	17.0311	1675	18.0041	1715	19.4523	1584	19.156	1613	19.8574	2107	18.2475	1793	19.3613	1846	17.0341	1655	13.6865	1323	16.3391	2169	17.2225	1752
	100036537	Gm11149	24.3073	1314	26.0977	1422	21.3187	1088	20.2916	1065	20.0509	882	25.9307	1222	22.3481	1019	21.8132	1044	22.0901	1024	23.3931	927	20.1334	825	21.0707	1088	20.892	999	20.5609	954	23.3075	1102	22.9163	1078	20.7272	1339	22.7049	1124
	100036568	Gm3373	0	0	0	0	0	0	0	0	0	0	0	0	0	0	0	0	0	0	0	0	0	0	0	0	0	0	0	0	0	0	0	0	0	0	0	0
	100036569	Gm16525	0.00814899	3	0	0	0	0	0	0	0	0	0	0	0	0	0	0	0.0190059	6	0	0	0	0	0	0	0	0	0	0	0	0	0	0	0	0	0	0
	100036768	Gm11696	2.50787	294	2.0734	245	1.96972	218	2.43366	277	1.98126	189	2.09397	214	1.91137	189	1.93656	201	2.07902	209	2.08294	179	1.99182	177	1.81285	203	1.34043	139	2.08703	210	1.81402	186	1.71545	175	1.71311	240	2.03991	219
	100037258	Dnajc3	12.4201	2733	13.0119	2886	12.2171	2538	12.8485	2745	14.1407	2532	10.1392	1945	9.97818	1852	10.4454	2035	9.06227	1710	10.3778	1674	11.5048	1919	11.5992	2438	11.2205	2184	11.59	2189	10.2618	1975	10.8103	2070	10.028	2637	10.7586	2168
	100037260	9430060I03Rik	4.06364	291	3.58825	259	3.23934	219	3.68202	256	3.67248	214	4.45315	278	4.27137	258	3.73807	237	4.51085	277	4.41953	232	3.68445	200	3.74257	256	3.42575	217	3.28644	202	4.03938	253	3.24158	202	4.05481	347	3.58345	235
	100037262	Gm12359	7.69361	457	8.53483	511	8.13147	456	9.53676	550	9.51688	460	10.0033	518	8.42271	422	8.61369	453	8.67745	442	7.76241	338	9.68324	436	9.57022	543	9.76347	513	10.317	526	9.48926	493	9.98268	516	9.91756	704	9.08137	494
	100037278	Fam129c	0.591341	96	0.50723	83	0.443676	68	0.780361	123	0.408774	54	0.727787	103	0.737588	101	0.487014	70	0.639312	89	0.823491	98	0.455067	56	0.438514	68	0.417822	60	0.552598	77	0.507073	72	0.545056	77	0.726782	141	0.578463	86
	100037282	Rsph3b	0.803732	55	0.884379	61	0.789422	51	1.06864	71	0.736301	41	1.22369	73	1.09148	63	1.00683	61	1.43147	84	1.05655	53	1.00247	52	1.05562	69	0.462572	28	0.681021	40	1.05259	63	1.02438	61	0.794841	65	0.957438	60
	100037283	Rnaset2a	0.21038	9	0.278293	12	0.22284	9	0.0481521	2	0.315992	11	0.026814	1	0.277132	10	0.0528041	2	0.136297	5	0.15944	5	0.123351	4	0.171304	7	0.0792784	3	0.0544681	2	0.0534518	2	0.161174	6	0.312967	16	0.0510507	2
	100037396	D030047H15Rik	1.01375	109	0.830435	90	0.985129	100	0.881282	92	0.742915	65	1.49359	140	0.981337	89	0.808855	77	0.791738	73	1.0023	79	0.82205	67	0.866564	89	0.820107	78	0.693481	64	1.13778	107	0.833644	78	0.902774	116	1.03589	102
	100037413	Gm16686	0	0	0	0	0	0	0	0	0.0285568	1	0	0	0	0	0	0	0	0	0	0	0	0	0	0	0	0	0.0541462	2	0	0	0	0	0	0	0.0253745	1
	100038347	Fam174b	5.94491	675	6.92907	793	6.53025	700	6.44963	711	6.58064	608	6.486	642	6.6513	637	6.16752	620	6.40888	624	6.40376	533	6.9132	595	6.26987	680	6.4818	651	6.12587	597	5.98135	594	6.03214	596	6.37494	865	7.07832	736
	100038353	Gm10532	10.773	1051	11.0847	1090	10.1517	935	9.88178	936	9.40977	747	8.63042	734	9.28441	764	9.04198	781	8.85747	741	10.4453	747	8.62733	638	11.7183	1092	10.2554	885	11.8109	989	11.8835	1014	11.8382	1005	11.9654	1395	11.1034	992
	100038356	Gm15612	9.44797	1249	8.64547	1152	9.2544	1155	8.69489	1116	8.08757	870	8.38212	966	8.76185	977	8.61219	1008	8.14205	923	9.49358	920	9.96924	999	9.24968	1168	8.45756	989	8.75139	993	8.5708	991	8.16253	939	9.57708	1513	8.70617	1054
	100038358	Gm10857	0.0590491	7	0.00836903	1	0	0	0	0	0.0207333	2	0	0	0.0100009	1	0.0285834	3	0.00983719	1	0	0	0.0333854	3	0.0264938	3	0.00953647	1	0.00982803	1	0.00964465	1	0	0	0	0	0.0276342	3
	100038363	F630028O10Rik	0	0	0	0	0	0	0	0	0	0	0	0	0	0	0	0	0	0	0	0	0	0	0	0	0	0	0	0	0	0	0	0	0	0	0	0
	100038371	Zfp389	0.328283	13	0.15032	6	0.481469	18	0.260093	10	0.3724	12	0.926949	32	0.538894	18	0.770098	27	0.441725	15	0.378934	11	0.266511	8	0.185059	7	0.799349	28	0.353052	12	0.43308	15	0.522349	18	0.253574	12	0.2206	8
	100038374	Gm10714	0	0	0	0	0	0	0	0	0.0331637	1	0.0309557	1	0	0	0	0	0	0	0	0	0	0	0	0	0	0	0.0628814	2	0	0	0	0	0	0	0	0
	100038378	Gm10433	0.214201	18	0.271542	23	0.0378146	3	0.22062	18	0.219363	15	0.0546021	4	0.0846497	6	0.134408	10	0.0693864	5	0.0324672	2	0.266881	17	0.161957	13	0.188343	14	0.0693218	5	0.149662	11	0.0273503	2	0.0995788	10	0.142939	11
	100038384	Gm10610	0.0518599	5	0	0	0.0329589	3	0.0320484	3	0.0382389	3	0.035693	3	0	0	0	0	0.0120953	1	0.0282981	2	0	0	0.043434	4	0	0	0.0241681	2	0.0237172	2	0.131111	11	0.0260376	3	0.0679553	6
	100038385	F830115B05Rik	0	0	0	0	0	0	0	0	0	0	0	0	0	0	0	0	0	0	0	0	0	0	0	0	0	0	0	0	0	0	0.0131425	3	0	0	0	0
	100038388	Gm10614	0.0250514	2	0.0124269	1	0	0	0.0387032	3	0.0307861	2	0.0287364	2	0.0297001	2	0	0	0.0146069	1	0.0854354	5	0.0826213	5	0	0	0.141604	10	0.0729665	5	0.071605	5	0.172729	12	0.0733699	7	0.0683884	5
	100038392	Gm10785	3.06382	222	2.57411	188	2.92368	200	2.57284	181	2.61188	154	1.93139	122	1.79982	110	3.22669	207	2.76818	172	2.44748	130	2.71279	149	1.82049	126	1.66942	107	2.23499	139	2.82445	179	3.06091	193	2.8294	245	2.00434	133
	100038394	Gm10512	0	0	0	0	0	0	0	0	0	0	0	0	0	0	0	0	0	0	0	0	0	0	0	0	0	0	0	0	0	0	0	0	0	0	0	0
	100038410	Gm10536	0.00553789	1	0.0054942	1	0	0	0	0	0	0	0	0	0.0196966	3	0.0187648	3	0	0	0	0	0	0	0	0	0	0	0	0	0	0	0	0	0.00463407	1	0	0
	100038411	Gm15998	0.148948	20	0.236436	32	0.0867735	11	0.145741	19	0.0732178	8	0.0512573	6	0.0882937	10	0.0841165	10	0.0173696	2	0.193029	19	0.117898	12	0.0701705	9	0.159967	19	0.0694138	8	0.127722	15	0.111258	13	0.211885	34	0.162646	20
	100038417	Spink13	0	0	0	0	0	0	0.0262908	1	0	0	0	0	0	0	0	0	0	0	0	0	0	0	0	0	0	0	0	0	0	0	0	0	0	0	0	0
	100038429	Gm10505	0.0210965	2	0	0	0	0	0	0	0	0	0	0	0	0	0	0	0	0	0.0143895	1	0	0	0	0	0	0	0	0	0	0	0	0	0	0	0	0
	100038437	Gm10706	0	0	0	0	0	0	0	0	0	0	0	0	0	0	0	0	0	0	0	0	0	0	0	0	0	0	0	0	0	0	0	0	0	0	0	0
	100038439	Gm10556	0	0	0	0	0	0	0	0	0	0	0	0	0	0	0	0	0	0	0	0	0	0	0	0	0	0	0	0	0	0	0	0	0	0	0	0
	100038453	Gm12522	0.0193406	2	0.019188	2	0.0204862	2	0.159362	16	0.0713041	6	0.144206	13	0.0573239	5	0.0764567	7	0.0789395	7	0.0395756	3	0.140331	11	0.0202478	2	0	0	0.157732	14	0.0552818	5	0.0444512	4	0.0728285	9	0.0527984	5
	100038454	Gm13939	0.0524519	3	0.0520381	3	0.0925978	5	0.0540238	3	0.0214864	1	0	0	0.0414568	2	0.0394955	2	0.061167	3	0.119255	5	0.138392	6	0.0732164	4	0.0197657	1	0	0	0.0999497	5	0	0	0	0	0.0381839	2
	100038460	Gm10677	11.8042	1052	11.4439	1028	11.1127	935	10.0892	873	12.5345	909	9.67916	752	10.9216	821	10.4556	825	11.6719	892	10.026	655	9.88818	668	9.28014	790	8.52436	672	8.69346	665	9.81414	765	9.30979	722	8.53496	909	8.35631	682
	100038464	Gm15441	7.06308	501	7.56682	541	6.51078	436	7.72488	532	7.17265	414	13.5034	835	13.8392	828	14.9679	940	12.5276	762	11.7892	613	9.72699	523	8.41277	570	7.80953	490	8.42607	513	9.15537	568	9.52614	588	9.22531	782	9.15975	595
	100038467	A630072L19Rik	0.288716	39	0.183614	25	0.141146	18	0.266869	35	0.127367	14	0.110395	13	0.0351068	4	0.0418074	5	0.319421	37	0.141384	14	0.107428	11	0.139504	18	0.175751	21	0.18975	22	0.110033	13	0.0680581	8	0.229206	37	0.153593	19
	100038468	Gm10684	0	0	0	0	0	0	0	0	0	0	0	0	0	0	0	0	0	0	0	0	0.014124	1	0	0	0.0363105	3	0	0	0	0	0	0	0	0	0	0
	100038479	Gm10787	0	0	0	0	0	0	0	0	0	0	0	0	0	0	0	0	0	0	0	0	0	0	0	0	0.0344496	2	0	0	0.0174202	1	0	0	0	0	0	0
	100038481	Gm10510	0	0	0	0	0	0	0	0	0	0	0	0	0	0	0	0	0	0	0	0	0	0	0	0	0	0	0	0	0	0	0	0	0	0	0	0
	100038489	Apela	0	0	0.0239998	1	0	0	0.0249156	1	0.0594566	2	0.027749	1	0	0	0	0	0	0	0.0659999	2	0	0	0.0506507	2	0	0	0	0	0.0553158	2	0	0	0	0	0	0
	100038493	Gm13582	0.0977193	11	0.0969483	11	0.0846877	9	0.100648	11	0.0545859	5	0.030571	3	0.105321	10	0.0602027	6	0.103596	10	0.0484745	4	0.117195	10	0.0837024	9	0.0602576	6	0.0724498	7	0.0304706	3	0.0816697	8	0.0817709	11	0.16491	17
	100038494	Gm10782	0	0	0	0	0	0	0	0	0	0	0	0	0	0	0	0	0	0	0	0	0	0	0	0	0	0	0	0	0	0	0	0	0	0	0	0
	100038497	Gm10603	0.030791	4	0.0458221	6	0.0407684	5	0.0317137	4	0.00945989	1	0.00883006	1	0.00912618	1	0.00869442	1	0.0987443	11	0.0210019	2	0.0101551	1	0.0241765	3	0.0435117	5	0.0089684	1	0.0440053	5	0.026538	3	0.0579728	9	0.100868	12
	100038504	Gm10369	0.0633859	10	0.04402	7	0.0537122	8	0.0848711	13	0.0545272	7	0.0581678	8	0.0450888	6	0.0286371	4	0.155227	21	0.0864686	10	0.0334482	4	0.0995386	15	0.0358291	5	0.0738489	10	0.0579768	8	0.072841	10	0.0212164	4	0.0207646	3
	100038513	Gm14149	0	0	0	0	0	0	0	0	0	0	0	0	0	0	0	0	0	0	0	0	0	0	0	0	0	0	0	0	0	0	0	0	0	0	0	0
	100038514	Gm11837	5.15726	225	5.50316	242	4.83148	199	4.24945	180	4.2534	151	4.33832	165	5.08164	187	5.25545	203	4.89152	183	4.22121	135	5.38241	178	4.60729	192	5.02703	194	4.08583	153	3.77373	144	5.11001	194	4.20048	219	4.55532	182
	100038516	Gm10640	0.249586	12	0.103174	5	0.374523	17	0.171377	8	0.0511201	2	0.0954332	4	0.14795	6	0.211426	9	0.121273	5	0.226984	8	0.137192	5	0.217744	10	0.164592	7	0.218089	9	0.190239	8	0.0956054	4	0.243661	14	0.317964	14
	100038522	Dnmt3aos	0	0	0	0	0	0	0	0	0.0209279	1	0	0	0	0	0	0	0	0	0	0	0	0	0	0	0	0	0	0	0	0	0	0	0	0	0	0
	100038525	Gm10804	0.0161381	2	0	0	0	0	0.00831088	1	0	0	0	0	0	0	0	0	0	0	0	0	0	0	0	0	0	0	0	0	0	0	0	0	0	0	0	0
	100038526	Gm10560	0.587549	21	0.555155	20	0.88907	30	0.547523	19	0.618899	18	0.673976	21	0.762918	23	0.505617	16	0.554663	17	0.343505	9	0.295281	8	0.3222	11	0.569338	18	0.228178	7	0.319887	10	0.675192	21	0.398008	17	0.36662	12
	100038538	Gm10767	0.142772	10	0.212468	15	0.317579	21	0.455856	31	0.157909	9	0.131018	8	0.0846326	5	0.241886	15	0.133195	8	0.194764	10	0.433202	23	0.373672	25	0.322809	20	0.266142	16	0.359117	22	0.180475	11	0.406199	34	0.187083	12
	100038545	Gm10745	0	0	0	0	0	0	0	0	0	0	0	0	0	0	0	0	0	0	0	0	0	0	0	0	0	0	0.0180428	1	0	0	0	0	0	0	0	0
	100038554	Gm15348	0	0	0	0	0	0	0	0	0	0	0	0	0	0	0	0	0	0	0	0	0	0	0	0	0	0	0	0	0	0	0	0	0	0	0	0
	100038555	Gm10578	0.0246028	3	0	0	0	0	0	0	0	0	0	0	0.00972274	1	0	0	0.00956355	1	0	0	0	0	0	0	0	0	0	0	0.00937637	1	0	0	0	0	0	0
	100038556	Gm10445	0	0	0	0	0	0	0	0	0	0	0	0	0	0	0	0	0	0	0	0	0	0	0	0	0	0	0	0	0	0	0	0	0	0	0	0
	100038560	Gm10687	1.00172	11	2.62005	29	1.92918	20	1.78209	19	2.46206	22	1.35799	13	1.40353	13	2.05712	20	1.80533	17	2.60878	21	1.44163	12	1.52539	16	1.33835	13	1.59146	15	1.87412	18	3.45342	33	1.14304	15	1.98881	20
	100038566	Gm10658	5.95372	286	5.78283	280	6.0197	273	6.56096	306	5.52585	216	2.34018	98	2.44333	99	2.58638	110	2.8403	117	2.64102	93	3.29552	120	2.00502	92	2.54167	108	3.41974	141	3.54634	149	3.20561	134	3.51878	202	3.61435	159
	100038570	Gm11744	0.0211913	1	0	0	0.0448929	2	0.0218263	1	0	0	0.121542	5	0.125618	5	0.023935	1	0.148274	6	0	0	0.0559123	2	0.0221853	1	0	0	0.123446	5	0	0	0.0487046	2	0.0709309	4	0.0694207	3
	100038574	Gm10415	0	0	0	0	0	0	0	0	0	0	0	0	0	0	0	0	0	0	0	0	0	0	0.0174812	2	0	0	0	0	0	0	0	0	0	0	0	0
	100038575	Gm10635	0	0	0	0	0	0	0	0	0	0	0	0	0	0	0	0	0	0	0	0	0.0167241	2	0	0	0	0	0	0	0	0	0	0	0	0	0	0
	100038577	Gm10790	0	0	0	0	0	0	0	0	0	0	0	0	0	0	0	0	0	0	0	0	0	0	0	0	0.0471651	3	0	0	0	0	0.0159812	1	0	0	0	0
	100038578	Gm10848	0	0	0	0	0	0	0	0	0	0	0.04962	4	0	0	0	0	0	0	0	0	0	0	0	0	0	0	0	0	0	0	0	0	0	0	0	0
	100038582	Gm10824	0	0	0	0	0	0	0	0	0	0	0	0	0	0	0	0	0	0	0	0	0	0	0	0	0	0	0	0	0	0	0	0	0	0	0	0
	100038584	Gm14812	0	0	0	0	0	0	0	0	0	0	0.015081	1	0	0	0	0	0	0	0	0	0	0	0	0	0	0	0	0	0.0150315	1	0	0	0	0	0	0
	100038591	F420014N23Rik	1.48798	161	1.43956	157	1.91875	196	1.71344	180	1.55602	137	1.304	123	1.43538	131	1.55537	149	1.29333	120	1.65161	131	1.30459	107	1.42232	147	1.74486	167	1.4321	133	1.61672	153	1.80553	170	1.59315	206	1.63492	162
	100038595	Gm16287	0.121891	12	0.181394	18	0.0322776	3	0.136006	13	0.124828	10	0.163124	14	0.168594	14	0.114727	10	0.236906	20	0.207849	15	0.0670008	5	0.116974	11	0.195214	17	0.142011	12	0.0812942	7	0.1284	11	0.288993	34	0.221835	20
	100038600	Gm11529	0	0	0	0	0	0	0	0	0	0	0	0	0.0135543	1	0	0	0	0	0	0	0	0	0	0	0	0	0	0	0	0	0	0	0	0	0	0
	100038601	Gm11691	0	0	0	0	0	0	0	0	0	0	0	0	0	0	0	0	0	0	0	0	0	0	0	0	0	0	0	0	0	0	0	0	0	0	0	0
	100038602	Gm10865	1.8882	57	1.51178	46	2.66671	76	2.45657	72	1.3027	32	2.24194	59	2.04221	52	1.2347	33	1.62247	42	3.75073	83	2.14135	49	1.9074	55	2.09717	56	2.31566	60	2.23458	59	1.4085	37	1.85723	67	1.98951	55
	100038607	Gm10636	0	0	0	0	0	0	0	0	0	0	0	0	0	0	0	0	0	0	0.0133009	1	0	0	0	0	0	0	0	0	0	0	0.0112047	1	0	0	0	0
	100038608	Gm10389	0.156423	23	0.161936	24	0.108057	15	0.273188	39	0.0752209	9	0.202837	26	0.249954	31	0.215084	28	0.30931	39	0.241219	26	0.242246	27	0.19936	28	0.146083	19	0.34864	44	0.0544305	7	0.0781549	10	0.102439	18	0.133677	18
	100038614	Gm10791	0.270938	19	0.254653	18	0.241672	16	0.279058	19	0.140194	8	0.294435	18	0.185967	11	0.12885	8	0.199551	12	0.564132	29	0.112873	6	0.164217	11	0.403023	25	0.299048	18	0.26086	16	0.344127	21	0.226719	19	0.155714	10
	100038617	Gm10466	0	0	0	0	0	0	0	0	0	0	0	0	0	0	0	0	0	0	0	0	0	0	0.0100131	1	0	0	0	0	0	0	0	0	0	0	0	0
	100038618	Gm10847	0	0	0	0	0	0	0	0	0	0	0	0	0	0	0	0	0	0	0.0126375	1	0	0	0	0	0.0104729	1	0	0	0	0	0	0	0	0	0	0
	100038623	Gm10823	0	0	0	0	0	0	0	0	0	0	0	0	0	0	0	0	0	0	0	0	0	0	0	0	0	0	0	0	0	0	0	0	0	0	0	0
	100038627	F630042J09Rik	0.611265	82	0.554673	75	0.465863	59	0.683329	89	0.742034	81	0.555814	65	0.309321	35	0.623052	74	0.425959	49	0.376256	37	0.442536	45	0.577504	74	0.615193	73	0.442932	51	0.613648	72	0.402621	47	0.51774	83	0.610503	75
	100038628	Gm10768	0	0	0	0	0	0	0	0	0	0	0	0	0	0	0	0	0	0	0	0	0	0	0	0	0	0	0	0	0	0	0	0	0	0	0	0
	100038636	B230344G16Rik	0.359457	13	0.219459	8	0.146441	5	0.512625	18	0.237861	7	0.412332	13	0.65563	20	0.156153	5	0.451426	14	0.414918	11	0.291819	8	0.289475	10	0.0625181	2	0.225503	7	0.34775	11	0.540176	17	0.20824	9	0.332129	11
	100038638	Gm10474	0.00859857	1	0	0	0	0	0.00885626	1	0	0	0.0098634	1	0	0	0	0	0.0100273	1	0.0117298	1	0	0	0.0270057	3	0	0	0	0	0.009831	1	0	0	0.00719523	1	0.0187788	2
	100038653	Gm10538	0	0	0	0	0	0	0	0	0	0	0	0	0	0	0	0	0	0	0	0	0	0	0	0	0	0	0	0	0	0	0	0	0	0	0	0
	100038654	Gm10371	0	0	0	0	0	0	0	0	0	0	0	0	0	0	0	0	0	0	0	0	0	0	0	0	0	0	0	0	0	0	0	0	0	0	0	0
	100038657	7420461P10Rik	0	0	0	0	0	0	0	0	0	0	0.0219071	1	0	0	0.0215706	1	0	0	0	0	0	0	0	0	0	0	0	0	0	0	0	0	0	0	0	0
	100038659	Gm10872	0	0	0	0	0	0	0.0250182	1	0	0	0	0	0	0	0	0	0	0	0	0	0	0	0	0	0	0	0	0	0	0	0	0	0	0	0	0
	100038666	Gm12298	0	0	0	0	0	0	0.0296253	1	0	0	0	0	0	0	0.0324874	1	0.0670848	2	0	0	0	0	0	0	0	0	0	0	0	0	0.0661076	2	0	0	0	0
	100038671	Gm10860	2.06458	158	1.76309	136	2.44984	177	2.00533	149	1.75035	109	2.72802	182	2.4322	157	3.80778	258	3.62667	238	2.99468	168	3.18909	185	2.35294	172	2.54083	172	2.99911	197	1.64338	110	1.99715	133	1.70576	156	1.75505	123
	100038689	Gm10421	0	0	0	0	0	0	0	0	0	0	0	0	0	0	0	0	0	0	0	0	0	0	0	0	0	0	0	0	0	0	0	0	0	0	0	0
	100038693	Tmem51os1	0.0804979	6	0.0665523	5	0.0994767	7	0.0552735	4	0.148388	9	0.107729	7	0.0954355	6	0	0	0.0156455	1	0	0	0	0	0.0421369	3	0.0606689	4	0.156309	10	0.122714	8	0.0154176	1	0.123494	11	0.0586008	4
	100038699	Gm10754	0.101103	7	0.100305	7	0.0764938	5	0.0743806	5	0.0532488	3	0.115975	7	0.119864	7	0.0978801	6	0.0505293	3	0.0591089	3	0.019054	1	0.136087	9	0.0816411	5	0.117792	7	0.181648	11	0.0497933	3	0.108774	9	0.110401	7
	100038700	Gm14488	0.0070217	1	0	0	0.00743759	1	0	0	0	0	0.00805458	1	0.00832468	1	0	0	0	0	0	0	0	0	0	0	0	0	0.0409038	5	0	0	0	0	0.00587571	1	0	0
	100038706	Gm10637	0	0	0	0	0	0	0	0	0.0345472	1	0	0	0	0	0	0	0	0	0	0	0	0	0	0	0	0	0	0	0	0	0	0	0	0	0	0
	100038708	Gm10855	0	0	0	0	0	0	0	0	0	0	0	0	0	0	0	0	0	0	0	0	0	0	0	0	0	0	0	0	0	0	0	0	0	0	0	0
	100038709	Gm10789	0.0513742	10	0.0866471	17	0.0816256	15	0.0634965	12	0.101015	16	0.047145	8	0.133996	22	0.0638285	11	0.137793	23	0.112132	16	0.121994	18	0.0322704	6	0.0116158	2	0.107738	18	0.164465	28	0.118075	20	0.098876	23	0.0504891	9
	100038712	Gm10516	2.23939	248	2.52632	282	2.71636	284	2.2786	245	2.82971	255	3.04528	294	2.74059	256	3.13108	307	2.66413	253	3.00562	244	2.5969	218	2.58077	273	2.15394	211	2.34604	223	2.35389	228	2.71871	262	2.86376	379	3.09613	314
	100038713	Gm10432	0.251071	51	0.273511	56	0.365018	70	0.268736	53	0.314595	52	0.276709	49	0.350189	60	0.316941	57	0.304269	53	0.355933	53	0.363693	56	0.304079	59	0.32836	59	0.269572	47	0.230771	41	0.311152	55	0.350157	85	0.408555	76
	100038714	Gm15401	0.925541	60	0.627464	41	0.964022	59	0.381311	24	0.568707	30	0.884739	50	0.676662	37	1.16734	67	0.917425	51	0.925898	44	0.752951	37	0.742866	46	0.383654	22	1.11426	62	0.458553	26	0.478621	27	0.580865	45	0.589554	35
	100038718	Gm10494	0	0	0	0	0	0	0	0	0	0	0	0	0.0324895	3	0	0	0	0	0	0	0	0	0	0	0	0	0	0	0	0	0	0	0	0	0	0
	100038725	Cep85l	4.53509	802	5.16692	921	3.71958	621	4.33903	745	4.25986	613	4.6249	713	4.21014	628	5.19892	814	4.17418	633	3.92641	509	3.60313	483	4.75374	803	4.28311	670	4.32842	657	3.63345	562	4.23035	651	3.30283	698	3.29117	533
	100038726	G930009F23Rik	0	0	0	0	0	0	0	0	0	0	0	0	0	0	0	0	0	0	0	0	0	0	0	0	0	0	0	0	0	0	0	0	0	0	0	0
	100038728	Gm10373	0	0	0	0	0.0373995	1	0	0	0	0	0	0	0	0	0.0398798	1	0.0411748	1	0	0	0	0	0	0	0	0	0.0411365	1	0	0	0.1623	4	0	0	0	0
	100038732	Gm11681	0	0	0	0	0	0	0	0	0	0	0	0	0	0	0	0	0	0	0	0	0	0	0	0	0	0	0	0	0	0	0	0	0	0	0	0
	100038734	Gm10845	0	0	0	0	0	0	0	0	0	0	0	0	0	0	0	0	0	0	0	0	0	0	0	0	0	0	0	0	0	0	0	0	0	0	0	0
	100038739	Gm10615	0.281844	38	0.206036	28	0.157125	20	0.320847	42	0.200526	22	0.263747	31	0.334144	38	0.293204	35	0.441114	51	0.19224	19	0.234832	24	0.302829	39	0.234777	28	0.190108	22	0.27984	33	0.315362	37	0.273084	44	0.251071	31
	100038743	Gm13629	14.8134	846	16.26	936	11.9628	645	14.0851	781	13.4704	626	12.6338	629	12.8914	621	13.7253	694	13.7626	674	15.0245	629	13.0744	566	13.7851	752	15.8163	799	13.3826	656	13.5533	677	14.7694	734	13.143	897	13.6519	714
	100038746	Gm1976	1.86269	151	1.63994	134	1.81622	139	1.8804	148	2.04654	135	1.95274	138	2.31072	158	1.9924	143	2.07149	144	2.03618	121	2.42477	149	2.02755	157	2.25919	162	2.38574	166	1.83349	130	1.80033	127	1.55869	151	2.263	168
	100038748	Gm10700	0.102518	15	0.0542447	8	0.0868718	12	0.0492753	7	0.0755914	9	0.0627188	8	0.0891303	11	0.0385971	5	0.199252	25	0.139851	15	0.0721303	8	0.114481	16	0.185435	24	0.159253	20	0.0625128	8	0.0706859	9	0.0571907	10	0.0597046	8
	100038752	Gm10825	0	0	0	0	0.00549316	1	0	0	0	0	0.0237954	4	0.0245933	4	0.0234298	4	0.00604766	1	0.0282981	4	0.0342076	5	0.0108585	2	0.00586279	1	0.0120841	2	0	0	0.0178787	3	0	0	0	0
	100038755	Gm9917	1.84299	84	1.61078	74	1.02255	44	1.83043	81	1.48296	55	1.43456	57	1.61273	62	1.80902	73	1.20253	47	1.287	43	1.79455	62	1.90647	83	1.28979	52	1.76378	69	2.23257	89	1.56321	62	2.09299	114	1.67707	70
	100038761	Unc45bos	0	0	0	0	0.0791599	5	0	0	0	0	0	0	0	0	0.0506458	3	0	0	0	0	0.0394362	2	0	0	0	0	0	0	0.017089	1	0	0	0	0	0	0
	100038847	Gm10406	0	0	0.00795506	2	0.0169865	4	0.00825862	2	0.0197077	4	0.0091978	2	0.00475312	1	0.00452825	1	0.0187012	4	0.0546914	10	0.005289	1	0.00839443	2	0.0181295	4	0	0	0	0	0.00460719	1	0.0167742	5	0.0394009	9
	100038854	BC117090	0	0	0	0	0	0	0	0	0	0	0	0	0	0	0	0	0	0	0	0	0	0	0	0	0	0	0.0710056	1	0	0	0	0	0	0	0	0
	100038859	Olfr55	0	0	0	0	0	0	0	0	0	0	0	0	0	0	0	0	0	0	0	0	0	0	0	0	0	0	0	0	0	0	0	0	0	0	0	0
	100038860	Olfr239	0	0	0	0	0.0263532	1	0	0	0	0	0	0	0	0	0	0	0	0	0	0	0	0	0.0520933	2	0	0	0	0	0	0	0	0	0	0	0	0
	100038862	Btnl1	0	0	0	0	0	0	0	0	0	0	0	0	0	0	0	0	0	0	0	0	0	0	0	0	0	0	0	0	0	0	0	0	0	0	0	0
	100038882	Isg15	0.249586	8	0.309521	10	0.0991384	3	0.353465	11	0.575101	15	0.429449	12	0.295901	8	0.281901	8	0.436584	12	0.80863	19	0.493892	12	0.293955	9	0.387968	11	0.399829	11	0.214019	6	0.53778	15	0.52213	20	0.170338	5
	100038909	Gm14548	0	0	0	0	0	0	0	0	0	0	0	0	0	0	0	0	0	0	0	0	0	0	0	0	0	0	0	0	0	0	0	0	0	0	0	0
	100038912	Ceacam-ps1	0	0	0.098181	3	0	0	0	0	0	0	0	0	0	0	0	0	0	0	0	0	0	0	0	0	0	0	0	0	0	0	0	0	0.0276035	1	0	0
	100038927	Gm15284	0	0	0	0	0	0	0	0	0	0	0	0	0	0	0	0	0	0	0	0	0	0	0	0	0	0	0	0	0	0	0	0	0	0	0	0
	100038941	Vmn2r121	0	0	0	0	0	0	0	0	0	0	0	0	0	0	0	0	0	0	0	0	0	0	0	0	0	0	0	0	0	0	0	0	0	0	0	0
	100038947	LOC100038947	0	0	0	0	0	0	0	0	0	0	0	0	0	0	0	0	0	0	0	0	0	0	0	0	0	0	0	0	0	0	0	0	0	0	0	0
	100038948	Mup9	0	0	0	0	0	0	0	0	0	0	0	0	0	0	0	0	0	0	0	0	0	0	0	0	0	0	0	0	0	0	0	0	0	0	0	0
	100038949	Gm1979	0	0	0	0	0	0	0	0	0	0	0	0	0	0	0	0	0	0	0	0	0	0	0	0	0	0	0	0	0	0	0	0	0	0	0	0
	100038953	Gm1980	0	0	0	0	0	0	0	0	0	0	0	0	0.0206315	3	0	0	0	0	0	0	0	0	0	0	0	0	0	0	0	0	0	0	0	0	0	0
	100038967	Gm1988	0	0	0	0	0	0	0	0	0	0	0	0	0	0	0	0	0	0	0	0	0	0	0	0	0	0	0	0	0	0	0	0	0	0	0	0
	100038969	Rps12-ps18	0	0	0	0	0	0	0.0575657	1	0	0	0	0	0	0	0	0	0	0	0	0	0	0	0	0	0	0	0	0	0	0	0	0	0	0	0	0
	100038971	Gm20792	0	0	0	0	0	0	0	0	0	0	0	0	0	0	0	0	0	0	0	0	0	0	0	0	0	0	0	0	0	0	0	0	0	0	0	0
	100038977	Gm1993	0	0	0	0	0	0	0	0	0	0	0	0	0	0	0	0	0	0	0	0	0	0	0	0	0	0	0	0	0	0	0	0	0	0	0	0
	100038982	Gm1995	0.0651994	12	0.0862467	16	0.103592	18	0.0447689	8	0.0934788	14	0.0498601	8	0.0644151	10	0.135009	22	0.0696965	11	0.0222356	3	0.107516	15	0.079634	14	0.0491389	8	0.0822919	13	0.0496963	8	0.0561938	9	0.0545584	12	0.0652628	11
	100038992	Gm2001	0	0	0	0	0	0	0	0	0	0	0	0	0	0	0	0	0	0	0	0	0	0	0	0	0	0	0	0	0	0	0	0	0	0	0	0
	100038993	Gm2002	0	0	0	0	0	0	0	0	0	0	0	0	0	0	0	0	0	0	0	0	0	0	0	0	0	0	0	0	0	0	0	0	0	0	0	0
	100038995	LOC100038995	0	0	0	0	0	0	0	0	0	0	0	0	0	0	0	0	0	0	0	0	0	0	0	0	0	0	0	0	0	0	0	0	0	0	0	0
	100038997	Gm2003	0	0	0	0	0	0	0	0	0	0	0	0	0	0	0	0	0	0	0	0	0	0	0	0	0	0	0	0	0	0	0	0	0	0	0	0
	100038999	Gm13552	4.43344	175	4.47386	178	5.84991	218	4.85332	186	5.94646	191	4.9984	172	5.10595	170	4.32072	151	5.58367	189	4.28539	124	3.94371	118	4.74748	179	3.6373	127	3.7485	127	5.15577	178	5.76436	198	4.83343	228	4.70286	170
	100039003	Gm2005	0	0	0	0	0	0	0	0	0	0	0	0	0	0	0	0	0	0	0	0	0	0	0	0	0	0	0	0	0	0	0	0	0	0	0	0
	100039008	Mup10	0	0	0	0	0	0	0	0	0	0	0	0	0	0	0	0	0	0	0	0	0	0	0	0	0	0	0	0	0	0	0	0	0	0	0	0
	100039010	LOC100039010	0	0	0	0	0	0	0	0	0	0	0	0	0	0	0	0	0	0	0	0	0	0	0	0	0	0	0	0	0	0	0	0	0	0	0	0
	100039014	Gm20793	0	0	0	0	0	0	0	0	0	0	0	0	0	0	0	0	0	0	0	0	0	0	0	0	0	0	0	0	0	0	0	0	0	0	0	0
	100039019	Mup-ps12	0	0	0	0	0	0	0	0	0	0	0	0	0	0	0	0	0	0	0	0	0	0	0	0	0	0	0	0	0	0	0	0	0	0	0	0
	100039027	Gm2011	0.0594103	2	0.117883	4	0.0629292	2	0.122381	4	0.0730104	2	0.102224	3	0.14087	4	0.100654	3	0.277126	8	0.0810453	2	0.19594	5	0.062197	2	0.302237	9	0.103826	3	0.203777	6	0.102409	3	0.124285	5	0.0973114	3
	100039028	Mup11	0	0	0	0	0	0	0	0	0	0	0	0	0	0	0	0	0	0	0	0	0	0	0	0	0	0	0	0	0	0	0	0	0	0	0	0
	100039029	LOC100039029	0	0	0	0	0	0	0	0	0	0	0	0	0	0	0	0	0	0	0	0	0	0	0	0	0	0	0	0	0	0	0	0	0	0	0	0
	100039030	Gm2012	0	0	0	0	0	0	0	0	0	0	0	0	0	0	0	0	0	0	0	0	0	0	0	0	0	0	0	0	0	0	0	0	0	0	0	0
	100039032	Gm20794	0	0	0	0	0	0	0	0	0	0	0	0	0	0	0	0	0	0	0	0	0	0	0	0	0	0	0	0	0	0	0	0	0	0	0	0
	100039034	Gm20795	0	0	0	0	0	0	0	0	0	0	0	0	0	0	0	0	0	0	0	0	0	0	0	0	0	0	0	0	0	0	0	0	0	0	0	0
	100039042	Gm2016	0	0	0	0	0	0	0	0	0	0	0	0	0	0	0	0	0	0	0	0	0	0	0	0	0	0	0	0	0	0	0	0	0	0	0	0
	100039043	Gm10731	0	0	0	0	0	0	0	0	0	0	0	0	0	0	0	0	0	0	0	0	0	0	0	0	0	0	0	0	0	0	0	0	0	0	0	0
	100039045	Gm10471	0	0	0	0	0	0	0	0	0	0	0	0	0	0	0	0	0	0	0	0	0	0	0	0	0	0	0	0	0	0	0	0	0	0	0	0
	100039052	Gm2022	0	0	0	0	0	0	0	0	0	0	0	0	0	0	0	0	0	0	0	0	0	0	0	0	0	0	0	0	0	0	0	0	0	0	0	0
	100039053	Gm2023	0	0	0	0	0	0	0	0	0	0	0	0	0	0	0	0	0	0	0	0	0	0	0	0	0	0	0	0	0	0	0	0	0	0	0	0
	100039054	Mup12	0	0	0	0	0	0	0	0	0	0	0	0	0	0	0	0	0	0	0	0	0	0	0	0	0	0	0	0	0	0	0	0	0	0	0	0
	100039055	Gm16404	0	0	0	0	0	0	0	0	0	0	0	0	0	0	0	0	0	0	0	0	0	0	0	0	0	0	0	0	0	0	0	0	0	0	0	0
	100039060	0610010B08Rik	0	0	0	0	0	0	0	0	0	0	0	0	0	0	0	0	0	0	0	0	0	0	0	0	0	0	0	0	0	0	0	0	0	0	0	0
	100039062	Gm2027	0.241707	31	0.108297	14	0.20647	25	0.24895	31	0.134146	14	0.107327	12	0.138658	15	0.20255	23	0.272775	30	0.212727	20	0.195434	19	0.17958	22	0.141033	16	0.254353	28	0.222863	25	0.206081	23	0.274028	42	0.195824	23
	100039065	Gm2030	0	0	0	0	0	0	0	0	0	0	0	0	0	0	0	0	0	0	0	0	0	0	0	0	0	0	0	0	0	0	0	0	0	0	0	0
	100039068	Gm20798	0	0	0	0	0	0	0	0	0	0	0	0	0	0	0	0	0	0	0	0	0	0	0	0	0	0	0	0	0	0	0	0	0	0	0	0
	100039078	Gm2036	3.11203	38	1.21874	15	3.12286	36	2.78354	33	2.1135	21	1.59702	17	2.81568	29	1.94248	21	2.10106	22	1.11719	10	2.05274	19	2.22916	26	3.98108	43	2.38535	25	2.05994	22	2.91746	31	1.91883	28	1.43084	16
	100039086	Gm15032	0.0970612	2	0.144443	3	0	0	0	0	0	0	0.167008	3	0.0575362	1	0.109628	2	0	0	0	0	0	0	0.254035	5	0.0548642	1	0	0	0.0554865	1	0	0	0	0	0.105988	2
	100039087	Gm2042	0	0	0	0	0	0	0	0	0	0	0	0	0	0	0	0	0	0	0	0	0	0	0	0	0	0	0	0	0	0	0	0	0	0	0	0
	100039089	Mup13	0	0	0	0	0	0	0	0	0	0	0	0	0	0	0	0	0	0	0	0	0	0	0	0	0	0	0	0	0	0	0	0	0	0	0	0
	100039100	Gm2046	0	0	0	0	0	0	0	0	0	0	0	0	0	0	0	0	0	0	0	0	0	0	0	0	0	0	0	0	0	0	0	0	0	0	0	0
	100039106	Gm2048	0	0	0	0	0	0	0	0	0	0	0	0	0	0	0	0	0	0	0	0	0	0	0	0	0	0	0	0	0	0	0	0	0	0	0	0
	100039116	Mup14	0	0	0	0	0	0	0	0	0	0	0	0	0	0	0	0	0	0	0	0	0	0	0	0	0	0	0	0	0	0	0	0	0	0	0	0
	100039120	Gm14525	0	0	0	0	0	0	0	0	0	0	0	0	0	0	0	0	0	0	0	0	0	0	0	0	0	0	0	0	0	0	0	0	0	0	0	0
	100039123	Gm14295	0.431778	24	0.928139	52	0.62886	33	0.333538	18	0.243201	11	0.28892	14	0.149305	7	0.406403	20	0.29372	14	0.343592	14	0.522147	22	0.452031	24	0.386435	19	0.419209	20	0.267402	13	0.413488	20	0.406473	27	0.412553	21
	100039138	Gm2061	0.196478	23	0.110177	13	0.162873	18	0.0527911	6	0.0524902	5	0.0881919	9	0.0202554	2	0.0868371	9	0.0996189	10	0.093227	8	0.0338086	3	0.0268296	3	0.115888	12	0.0995262	10	0.107436	11	0.137435	14	0.164411	23	0.111938	12
	100039139	Ccdc152	1.62869	216	2.24423	300	1.64529	206	1.50665	194	1.94593	210	2.55157	295	2.16335	242	2.60606	306	2.25103	256	2.23209	217	2.70567	272	1.91033	242	1.87534	220	2.0381	232	1.63799	190	1.63769	189	1.62788	258	1.77025	215
	100039148	Gm12128	0	0	0.015978	2	0.00852949	1	0.0248816	3	0	0	0	0	0	0	0.063666	7	0.0093905	1	0.0439399	4	0	0	0	0	0	0	0	0	0.0460335	5	0.00925371	1	0.0606448	9	0	0
	100039150	Mup15	0	0	0	0	0	0	0	0	0	0	0	0	0	0	0	0	0	0	0	0	0	0	0	0	0	0	0	0	0	0	0	0	0	0	0	0
	100039175	Gm9780	0	0	0	0	0	0	0	0	0	0	0	0	0	0	0	0	0	0	0	0	0	0	0	0	0	0	0	0	0	0	0	0	0	0	0	0
	100039176	Gm13580	0	0	0	0	0	0	0	0	0	0	0	0	0	0	0.0474861	1	0	0	0	0	0	0	0	0	0	0	0	0	0	0	0.048314	1	0	0	0.0459092	1
	100039177	Mup16	0	0	0	0	0	0	0	0	0	0	0	0	0	0	0	0	0	0	0	0	0	0	0	0	0	0	0	0	0	0	0	0	0	0	0	0
	100039182	Gm16505	0	0	0	0	0	0	0	0	0.00964242	1	0	0	0	0	0.0265865	3	0	0	0	0	0	0	0	0	0	0	0	0	0	0	0	0	0	0	0	0
	100039184	Gm13861	0	0	0	0	0	0	0	0	0	0	0	0	0	0	0.0221076	1	0	0	0	0	0	0	0	0	0	0	0	0	0	0	0	0	0	0	0	0
	100039186	Gm2087	0	0	0.0637597	1	0	0	0	0	0	0	0	0	0	0	0	0	0	0	0	0	0	0	0.0672812	1	0	0	0	0	0	0	0	0	0	0	0	0
	100039192	Tmem254c	0	0	0	0	0	0	0	0	0	0	0	0	0	0	0	0	0	0	0	0	0	0	0	0	0	0	0	0	0	0	0	0	0	0	0	0
	100039194	Gm2092	0	0	0	0	0	0	0	0	0	0	0	0	0	0	0	0	0	0	0	0	0	0	0	0	0	0	0	0	0	0	0	0	0	0	0	0
	100039206	Mup17	0	0	0	0	0	0	0	0	0	0	0	0	0	0	0	0	0	0	0	0	0	0	0	0	0	0	0	0	0	0	0	0	0	0	0	0
	100039209	Gm20799	0	0	0	0	0	0	0	0	0	0	0	0	0	0	0	0	0	0	0	0	0	0	0	0	0	0	0	0	0	0	0	0	0	0	0	0
	100039210	Gm2102	3.75324	542	3.66867	534	3.68949	503	3.56617	500	3.72739	438	3.26475	411	3.8504	469	4.05149	518	4.52222	560	3.22128	341	3.508	384	3.12459	431	3.11576	398	3.35624	416	3.38862	428	3.5412	445	2.50328	432	2.85075	377
	100039211	Gm10649	0	0	0	0	0	0	0	0	0	0	0	0	0	0	0	0	0.0357902	2	0	0	0.0202441	1	0	0	0	0	0	0	0	0	0	0	0	0	0	0
	100039213	Cphx2	0	0	0	0	0	0	0	0	0	0	0	0	0	0	0	0	0	0	0	0	0	0	0	0	0	0	0	0	0	0	0	0	0	0	0	0
	100039222	Gm2109	0.0822955	5	0.065317	4	0.0348679	2	0.169523	10	0	0	0.0188802	1	0.05854	3	0.0743606	4	0.115163	6	0.0224529	1	0.0217133	1	0.0861557	5	0.0186071	1	0.0958799	5	0.150545	8	0.113486	6	0.179047	13	0.0898642	5
	100039227	Duxbl2	0	0	0	0	0	0	0	0	0	0	0	0	0	0	0	0	0	0	0	0	0	0	0	0	0	0	0	0	0	0	0	0	0	0	0	0
	100039239	Gm2115	3.88667	307	2.90142	231	3.29887	246	3.46853	266	3.08054	198	4.09533	282	4.00752	267	4.3041	301	3.70569	251	4.00676	232	3.9917	239	3.24723	245	3.62103	253	3.68749	250	3.41604	236	3.56442	245	3.90916	369	4.16118	301
	100039240	Gm10058	0	0	0	0	0	0	0	0	0	0	0	0	0	0	0	0	0	0	0	0	0	0	0	0	0	0	0	0	0	0	0	0	0	0	0	0
	100039246	Plac9b	0	0	0	0	0	0	0	0	0	0	0	0	0	0	0	0	0	0	0	0	0	0	0	0	0	0	0	0	0	0	0	0	0	0	0	0
	100039252	Gm12693	3.57855	110	4.48631	139	3.92834	114	3.75281	112	4.59764	115	3.35859	90	2.93125	76	4.74003	129	4.05932	107	4.17165	94	3.69091	86	3.9167	115	3.34679	91	5.42003	143	3.97987	107	4.14974	111	3.86563	142	4.36948	123
	100039257	Tmem254b	0	0	0	0	0	0	0	0	0	0	0	0	0	0	0	0	0	0	0	0	0	0	0	0	0	0	0	0	0	0	0	0	0	0	0	0
	100039269	Gm2128	0	0	0	0	0	0	0	0	0	0	0	0	0	0	0	0	0	0	0	0	0	0	0	0	0	0	0	0	0	0	0	0	0	0	0	0
	100039271	Gm20800	0	0	0	0	0	0	0	0	0	0	0	0	0	0	0	0	0	0	0	0	0	0	0	0	0	0	0	0	0	0	0	0	0	0	0	0
	100039280	Cphx3	0	0	0	0	0	0	0	0	0	0	0	0	0	0	0	0	0	0	0	0	0	0	0	0	0	0	0	0	0	0	0	0	0	0	0	0
	100039284	Gm2137	4.51229	185	2.73441	113	3.74614	145	3.34119	133	4.31629	144	3.10563	111	4.16403	144	3.5538	129	5.20514	183	4.12585	124	3.79689	118	4.85162	190	3.14343	114	3.43845	121	4.09935	147	3.9521	141	4.61267	226	4.92729	185
	100039293	Duxbl3	0	0	0	0	0	0	0	0	0	0	0	0	0	0	0	0	0	0	0	0	0	0	0	0	0	0	0	0	0	0	0	0	0	0	0	0
	100039294	Gm20801	0	0	0	0	0	0	0	0	0	0	0	0	0	0	0	0	0	0	0	0	0	0	0	0	0	0	0	0	0	0	0	0	0	0	0	0
	100039315	Gm10436	0	0	0	0	0	0	0	0	0	0	0	0	0	0	0	0	0	0	0	0	0	0	0	0	0	0	0	0	0	0	0	0	0	0	0	0
	100039319	Gm14920	0	0	0	0	0	0	0	0	0	0	0	0	0	0	0	0	0	0	0	0	0	0	0	0	0	0	0	0	0	0	0	0	0	0	0	0
	100039324	Gm10147	0	0	0	0	0	0	0	0	0	0	0	0	0	0	0	0	0	0	0	0	0	0	0	0	0	0	0	0	0	0	0	0	0	0	0	0
	100039331	Gm2163	0	0	0	0	0	0	0	0	0	0	0	0	0	0	0	0	0	0	0	0	0	0	0	0	0	0	0	0	0	0	0	0	0	0	0	0
	100039332	Gm2164	0	0	0.0127554	2	0	0	0	0	0	0	0	0	0	0	0	0	0.00749653	1	0.0175388	2	0	0	0.0134599	2	0	0	0	0	0	0	0	0	0.0268963	5	0	0
	100039348	Gm2176	0	0	0	0	0	0	0	0	0	0	0	0	0	0	0	0	0	0	0	0	0	0	0	0	0	0	0	0	0	0	0	0	0	0	0	0
	100039350	Gm16500	0.224322	7	0.0317932	1	0.271553	8	0.198038	6	0.157528	4	0	0	0.0759853	2	0.253367	7	0.0747412	2	0.131148	3	0.0422761	1	0.0670984	2	0.326054	9	0.112008	3	0.146557	4	0.184131	5	0.0536318	2	0.174967	5
	100039374	Gm2192	0	0	0.0190552	3	0	0	0.0131882	2	0.0314714	4	0.00734401	1	0.0151806	2	0.0289247	4	0	0	0.0087337	1	0	0	0	0	0.00723778	1	0.0372953	5	0.0146398	2	0.058858	8	0.0267868	5	0.0209732	3
	100039377	Gm10096	0	0	0	0	0	0	0	0	0	0	0	0	0	0	0	0	0	0	0	0	0	0	0	0	0	0	0	0	0	0	0	0	0	0	0	0
	100039393	Gm20803	0	0	0	0	0	0	0	0	0	0	0	0	0	0	0	0	0	0	0	0	0	0	0	0	0	0	0	0	0	0	0	0	0	0	0	0
	100039422	Gm2225	0.0531214	1	0.158107	3	0.618945	11	0.0547133	1	0.195845	3	0	0	0.188936	3	0.179998	3	0.0619477	1	0	0	0.140159	2	0	0	0.180162	3	0	0	0.0607352	1	0.0610453	1	0	0	0	0
	100039432	Gm2233	0	0	0	0	0	0	0	0	0	0	0	0	0	0	0	0	0	0	0	0	0	0	0	0	0	0	0	0	0	0	0	0	0	0	0	0
	100039436	Mageb16-ps1	0	0	0	0	0	0	0	0	0	0	0	0	0	0	0	0	0	0	0	0	0	0	0	0	0	0	0	0	0	0	0	0	0	0	0	0
	100039440	B230206L02Rik	0.105169	15	0.0486916	7	0.111398	15	0.0505496	7	0.0603139	7	0.193022	24	0.249369	30	0.174219	22	0.106291	13	0.19129	20	0.0832452	9	0.132122	18	0.134747	17	0.179709	22	0.10421	13	0.136971	17	0.13494	23	0.13781	18
	100039446	Gm2240	0	0	0	0	0	0	0	0	0.026101	2	0	0	0	0	0	0	0	0	0	0	0.0140095	1	0	0	0	0	0	0	0	0	0	0	0	0	0	0
	100039452	Gm2244	0	0	0	0	0	0	0	0	0	0	0	0	0	0	0	0	0	0	0	0	0	0	0	0	0	0	0	0	0	0	0	0	0	0	0	0
	100039467	Gm10487	0	0	0	0	0	0	0	0	0	0	0	0	0	0	0	0	0	0	0	0	0	0	0	0	0	0	0	0	0	0	0	0	0	0	0	0
	100039478	Gm11810	0	0	0.0601537	1	0	0	0.0624491	1	0.149024	2	0.0695509	1	0.0718833	1	0	0	0	0	0.082712	1	0	0	0	0	0	0	0	0	0	0	0	0	0	0	0	0
	100039479	Vmn1r186	0	0	0	0	0	0	0	0	0	0	0	0	0	0	0	0	0	0	0	0	0	0	0	0	0	0	0	0	0	0	0	0	0	0	0	0
	100039484	Gm2260	0	0	0	0	0	0	0	0	0	0	0	0	0	0	0	0	0	0	0	0	0	0	0	0	0	0	0	0	0	0	0	0	0	0	0	0
	100039495	Gm15706	2.90165	109	2.27131	86	2.59416	92	2.35798	86	2.74802	84	2.07648	68	2.11455	67	1.86418	62	1.24175	40	1.45259	40	1.93153	55	2.20168	79	2.67844	89	2.01597	65	2.06966	68	2.41673	79	2.27215	102	2.70341	93
	100039499	Vmn1r187	0	0	0	0	0	0	0	0	0	0	0	0	0	0	0	0	0	0	0	0	0	0	0	0	0	0	0	0	0	0	0	0	0	0	0	0
	100039503	Gm2274	0	0	0	0	0	0	0	0	0	0	0	0	0	0	0	0	0	0	0	0	0	0	0	0	0	0	0	0	0	0	0	0	0	0	0	0
	100039523	Gm20805	0	0	0	0	0	0	0	0	0	0	0	0	0	0	0	0	0	0	0	0	0	0	0	0	0	0	0	0	0	0	0	0	0	0	0	0
	100039532	Gm10029	0	0	0.0536693	1	0	0	0.111434	2	0	0	0	0	0.0641344	1	0	0	0	0	0	0	0	0	0	0	0	0	0	0	0	0	0	0	0.0452672	1	0	0
	100039542	Tbx3os1	0.0258901	2	0	0	0.0274236	2	0.013333	1	0	0	0.0148492	1	0.0306944	2	0.0146211	1	0	0	0.0353183	2	0	0	0.0406568	3	0.0146345	1	0	0	0.0148005	1	0	0	0	0	0	0
	100039545	Gm15109	0	0	0	0	0	0	0	0	0	0	0	0	0	0	0	0	0	0	0	0	0	0	0	0	0	0	0	0	0	0	0	0	0	0	0	0
	100039548	4930412E21Rik	0	0	0	0	0	0	0	0	0	0	0	0	0	0	0	0	0	0	0	0	0	0	0	0	0	0	0	0	0	0	0	0	0	0	0	0
	100039550	Gm10486	0	0	0	0	0	0	0	0	0	0	0	0	0	0	0	0	0	0	0	0	0	0	0	0	0	0	0	0	0	0	0	0	0	0	0	0
	100039551	Tgif2lx2	0	0	0	0	0	0	0	0	0	0	0	0	0	0	0	0	0	0	0	0	0	0	0	0	0	0	0	0	0	0	0	0	0	0	0	0
	100039574	Gm20806	0	0	0	0	0	0	0	0	0	0	0	0	0	0	0	0	0	0	0	0	0	0	0	0	0	0	0	0	0	0	0	0	0	0	0	0
	100039585	Gm14819	0	0	0	0	0	0	0	0	0	0	0	0	0	0	0	0	0	0	0	0	0	0	0	0	0	0	0	0	0	0	0	0	0	0	0	0
	100039595	Gm20807	0	0	0	0	0	0	0	0	0	0	0	0	0	0	0	0	0	0	0	0	0	0	0	0	0	0	0	0	0	0	0	0	0	0	0	0
	100039596	Tcf24	0.0840851	16	0.036497	7	0.155865	28	0.129908	24	0.0581252	9	0.0180851	3	0.0498442	8	0.0771649	13	0.0612851	10	0.0788602	11	0.0485308	7	0.0825275	15	0.0772352	13	0.0612281	10	0.00600857	1	0.0422747	7	0.105543	24	0.0516479	9
	100039602	Gm20808	0	0	0	0	0	0	0	0	0	0	0	0	0	0	0	0	0	0	0	0	0	0	0	0	0	0	0	0	0	0	0	0	0	0	0	0
	100039614	Gm20809	0	0	0	0	0	0	0	0	0	0	0	0	0	0	0	0	0	0	0	0	0	0	0	0	0	0	0	0	0	0	0	0	0	0	0	0
	100039636	Atp6v0c-ps2	22.4409	1078	18.4844	895	22.7338	1031	21.9985	1026	25.4803	996	24.3092	1018	24.7295	1002	19.9386	848	28.0388	1155	24.4791	862	26.831	977	24.6268	1130	21.2512	903	21.5371	888	24.3483	1023	24.5923	1028	25.3805	1457	23.8456	1049
	100039641	E330012B07Rik	0	0	0	0	0	0	0	0	0	0	0	0	0	0	0	0	0	0	0	0	0	0	0	0	0	0	0	0	0	0	0	0	0	0	0	0
	100039659	Gm20810	0	0	0	0	0	0	0	0	0	0	0	0	0	0	0	0	0	0	0	0	0	0	0	0	0	0	0	0	0	0	0	0	0	0	0	0
	100039672	Msmp	15.6816	494	20.7228	658	13.8196	411	17.5575	537	13.1467	337	15.9128	437	12.984	345	15.9551	445	16.3622	442	16.1957	374	12.3539	295	17.8462	537	20.1326	561	17.8633	483	16.5138	455	13.7527	377	15.0879	568	17.0892	493
	100039673	Gm2366	0.676174	177	0.545768	144	0.404646	100	0.358056	91	0.375576	80	0.718671	164	0.538962	119	0.496204	115	0.574687	129	0.734802	141	0.554369	110	0.563914	141	0.626219	145	0.605307	136	0.432406	99	0.531195	121	0.348442	109	0.396296	95
	100039674	Gm10634	0	0	0	0	0	0	0	0	0	0	0	0	0	0	0	0	0	0	0	0	0	0	0	0	0	0	0	0	0	0	0	0	0	0	0	0
	100039681	Zcwpw2	0.0199923	4	0.0793382	16	0.0741174	14	0.0463307	9	0.0552799	9	0.0458662	8	0.0711064	12	0.146775	26	0.0466281	8	0.0409091	6	0.0131872	2	0.0680226	13	0.101706	18	0.0524078	9	0.05143	9	0.109129	19	0.0334588	8	0.0436619	8
	100039684	5031434O11Rik	0.328037	10	0.162725	5	0.555947	16	0.473015	14	0.362818	9	0.188145	5	0.311128	8	0.0741021	2	0.114763	3	0.223748	5	0.259654	6	0.377767	11	0.333763	9	0.114656	3	0.262538	7	0.452364	12	0.301949	11	0.250745	7
	100039691	Lincenc1	0.1309	22	0.259735	44	0.0945366	15	0.159337	26	0.102369	14	0.12968	19	0.049379	7	0.0604837	9	0.0624478	9	0.0243504	3	0.0470967	6	0.0996659	16	0.0538123	8	0.076254	11	0.0476198	7	0.0547006	8	0.0597473	12	0.0389835	6
	100039704	Gm2379	0.0413321	14	0.046864	16	0.0469074	15	0.0304077	10	0.0217688	6	0.023706	7	0.0140006	4	0.0333455	10	0.0137713	4	0.0362467	9	0.0233685	6	0.0185447	6	0.00333759	1	0.027517	8	0.0202527	6	0.0441049	13	0.0247046	10	0.0128953	4
	100039706	Gm2381	0	0	0	0	0	0	0	0	0	0	0	0	0	0	0	0	0	0	0	0	0	0	0	0	0	0	0	0	0	0	0.019954	3	0	0	0	0
	100039707	Gm2382	0.453211	24	0.468371	25	0.240028	12	0.194497	10	0.55696	24	0.671509	31	0.134328	6	0.255946	12	0.352343	16	0.231845	9	0.398593	16	0.177926	9	0.234831	11	0.110005	5	0.215904	10	0.065102	3	0.17382	11	0.309308	15
	100039724	Gm16509	0	0	0	0	0	0	0	0	0	0	0	0	0	0	0	0	0	0	0	0	0	0	0	0	0	0	0	0	0	0	0	0	0	0	0	0
	100039727	1700049E15Rik	0	0	0	0	0	0	0	0	0	0	0	0	0	0	0	0	0	0	0	0	0	0	0	0	0	0	0	0	0	0	0	0	0	0	0	0
	100039731	Gm10051	1.04404	22	0.517903	11	1.00535	20	1.27085	26	1.69128	29	1.41537	26	2.47556	44	1.50083	28	1.93696	35	1.61846	25	1.31473	21	1.19238	24	0.965698	18	0.387031	7	1.79053	33	0.763497	14	1.86643	47	1.03642	20
	100039732	Gm20813	0	0	0	0	0	0	0	0	0	0	0	0	0	0	0	0	0	0	0	0	0	0	0	0	0	0	0	0	0	0	0	0	0	0	0	0
	100039736	Gm15762	0	0	0	0	0	0	0	0	0	0	0	0	0	0	0	0	0	0	0	0	0	0	0	0	0	0	0	0	0	0	0	0	0.0355613	1	0	0
	100039739	A430060F13Rik	0.0148246	1	0	0	0	0	0	0	0	0	0	0	0	0	0	0	0	0	0	0	0	0	0	0	0	0	0	0	0	0	0	0	0	0	0	0
	100039752	Gm20814	0	0	0	0	0	0	0	0	0	0	0	0	0	0	0	0	0	0	0	0	0	0	0	0	0	0	0	0	0	0	0	0	0	0	0	0
	100039753	Gm20815	0	0	0	0	0	0	0	0	0	0	0	0	0	0	0	0	0	0	0	0	0	0	0	0	0	0	0	0	0	0	0	0	0	0	0	0
	100039757	Gm10153	0.0462771	3	0	0	0	0	0	0	0	0	0	0	0	0	0	0	0.0179887	1	0	0	0	0	0	0	0	0	0	0	0	0	0	0	0	0	0	0
	100039763	Gm2411	0	0	0	0	0	0	0	0	0	0	0	0	0	0	0	0	0	0	0	0	0	0	0	0	0	0	0	0	0	0	0	0	0	0	0	0
	100039781	Hrct1	1.085	42	0.948294	37	1.23136	45	0.98448	37	0.507954	16	1.45204	49	1.19446	39	1.25466	43	0.994148	33	1.44488	41	0.988325	29	0.730219	27	0.934554	32	1.02332	34	0.974691	33	0.623425	21	0.734985	34	1.32584	47
	100039786	Gm2423	0	0	0.0635432	4	0.0678422	4	0.065968	4	0.177098	9	0.036735	2	0.0189834	1	0.054256	3	0.130708	7	0.131059	6	0.126742	6	0.0335264	2	0.0362036	2	0.111931	6	0.0549215	3	0.0368013	2	0.0401966	3	0.139878	8
	100039789	Gm12407	0.777945	22	0.49115	14	0.599289	16	1.16547	32	1.04294	24	1.54138	38	0.964228	23	0.798791	20	1.6907	41	1.10948	23	1.02629	22	0.444238	12	1.55906	39	0.617973	15	1.05117	26	0.934625	23	1.21319	41	0.501973	13
	100039794	Gm2427	0	0	0.135357	8	0.0180643	1	0.0175652	1	0	0	0.0391256	2	0	0	0.0192622	1	0.0397755	2	0	0	0	0	0.0178541	1	0.0963991	5	0.119216	6	0	0	0.0587942	3	0.0428124	3	0.111736	6
	100039795	Ildr2	0.252125	93	0.311997	116	0.275673	96	0.201043	72	0.333162	100	0.261224	84	0.186417	58	0.22659	74	0.297178	94	0.284767	77	0.278964	78	0.24976	88	0.300353	98	0.366389	116	0.161179	52	0.26481	85	0.170142	75	0.198344	67
	100039796	Tgtp2	0	0	0	0	0	0	0	0	0	0	0	0	0	0	0	0	0	0	0	0	0	0	0	0	0	0	0	0	0	0	0	0	0	0	0	0
	100039801	Cldn24	0	0	0	0	0	0	0	0	0	0	0	0	0	0	0	0	0	0	0	0	0	0	0	0	0	0	0	0	0	0	0	0	0	0	0	0
	100039805	D5Ertd605e	0	0	0	0	0	0	0	0	0.0545859	2	0	0	0	0	0.0501689	2	0.0776971	3	0	0	0	0	0	0	0	0	0	0	0.0253921	1	0	0	0	0	0.0242515	1
	100039810	Gm20816	0	0	0	0	0	0	0	0	0	0	0	0	0	0	0	0	0	0	0	0	0	0	0	0	0	0	0	0	0	0	0	0	0	0	0	0
	100039815	Gm2436	0	0	0	0	0	0	0	0	0	0	0	0	0	0	0	0	0	0	0	0	0	0	0.0144992	1	0	0	0	0	0	0	0.0159155	1	0	0	0	0
	100039830	Gm2446	0	0	0	0	0	0	0.0285293	2	0	0	0	0	0	0	0	0	0	0	0	0	0	0	0	0	0	0	0	0	0	0	0	0	0	0	0	0
	100039834	Gm12790	0	0	0	0	0	0	0	0	0	0	0	0	0	0	0	0	0	0	0	0	0	0	0	0	0	0	0	0	0	0	0	0	0	0	0	0
	100039842	Gm20817	0	0	0	0	0	0	0	0	0	0	0	0	0	0	0	0	0	0	0	0	0	0	0	0	0	0	0	0	0	0	0	0	0	0	0	0
	100039848	Gm2457	0	0	0	0	0	0	0	0	0	0	0	0	0	0	0	0	0	0	0	0	0	0	0	0	0	0	0	0	0	0	0	0	0	0	0	0
	100039861	Gm2464	2.29811	152	2.23498	149	1.64951	103	2.56942	165	2.54549	137	2.18524	126	2.41984	135	2.01505	118	2.90916	165	2.12437	103	3.09157	155	1.96271	124	2.87151	168	1.99048	113	2.83493	164	3.42276	197	3.75753	297	3.20287	194
	100039863	Gm13306	0	0	0	0	0	0	0	0	0	0	0	0	0	0	0	0	0	0	0	0	0.0215032	2	0	0	0	0	0	0	0	0	0	0	0	0	0.0266984	3
	100039864	Snhg12	20.1609	518	16.9513	439	18.1394	440	19.6025	489	18.319	383	33.0378	740	29.5315	640	26.9914	614	25.6439	565	31.8033	599	18.587	362	16.9912	417	19.272	438	18.5462	409	25.8985	582	24.8678	556	28.1392	864	25.7126	605
	100039876	Gm20818	0	0	0	0	0	0	0	0	0	0	0	0	0	0	0	0	0	0	0	0	0	0	0	0	0	0	0	0	0	0	0	0	0	0	0	0
	100039889	1700047F07Rik	0.0109804	1	0	0	0	0	0	0	0.013494	1	0	0	0	0	0	0	0.0256097	2	0	0	0	0	0	0	0	0	0	0	0	0	0	0	0	0	0	0
	100039890	Gm15093	0	0	0	0	0	0	0	0	0	0	0	0	0	0	0	0	0	0	0	0	0	0	0	0	0	0	0	0	0	0	0	0	0	0	0	0
	100039895	Gm2479	0	0	0	0	0.0216865	1	0	0	0	0	0	0	0.0242731	1	0	0	0.0477513	2	0.111719	4	0	0	0.0214342	1	0	0	0	0	0	0	0	0	0	0	0	0
	100039899	Gm2483	0	0	0	0	0	0	0	0	0	0	0	0	0	0	0	0	0	0	0	0	0	0	0	0	0	0	0	0	0.0358279	3	0	0	0	0	0	0
	100039901	2810407A14Rik	0	0	0	0	0.0561413	2	0.0272952	1	0	0	0	0	0	0	0	0	0	0	0	0	0	0	0	0	0	0	0	0	0.0302994	1	0	0	0	0	0	0
	100039904	Gm20819	0	0	0	0	0	0	0	0	0	0	0	0	0	0	0	0	0	0	0	0	0	0	0	0	0	0	0	0	0	0	0	0	0	0	0	0
	100039905	Gm20820	0	0	0	0	0	0	0	0	0	0	0	0	0	0	0	0	0	0	0	0	0	0	0	0	0	0	0	0	0	0	0	0	0	0	0	0
	100039911	Gm2491	0	0	0	0	0	0	0	0	0	0	0	0	0	0	0	0	0	0	0	0	0	0	0	0	0	0	0	0	0	0	0	0	0	0	0	0
	100039913	Rhox2b	0	0	0	0	0	0	0	0	0	0	0	0	0	0	0	0	0	0	0	0	0	0	0	0	0	0	0	0	0	0	0	0	0	0	0	0
	100039934	Gm15085	0	0	0	0	0	0	0	0	0	0	0	0	0	0	0	0	0	0	0	0	0	0	0	0	0	0	0	0	0	0	0	0	0	0	0	0
	100039939	Gm2506	0	0	0	0	0	0	0	0	0	0	0	0	0	0	0	0	0	0	0	0	0	0	0	0	0	0	0	0	0	0	0	0	0	0	0	0
	100039946	Gm2511	0	0	0	0	0	0	0	0	0	0	0	0	0	0	0	0	0	0	0	0	0	0	0	0	0	0	0	0	0	0	0	0	0	0	0	0
	100039948	Rhox2c	0	0	0	0	0	0	0	0	0	0	0	0	0	0	0	0	0	0	0	0	0	0	0	0	0	0	0	0	0	0	0	0	0	0	0	0
	100039953	Gfy	0	0	0	0	0	0	0	0	0	0	0	0	0	0	0.0585304	7	0	0	0.0201977	2	0	0	0.00775023	1	0	0	0.0258749	3	0	0	0.0510436	6	0	0	0	0
	100039954	Gm2516	0	0	0	0	0	0	0	0	0	0	0	0	0	0	0	0	0	0	0	0	0	0	0	0	0	0	0.086322	3	0	0	0	0	0	0	0	0
	100039957	Gm2518	2.44615	257	2.36075	250	2.54063	252	2.56848	262	2.702	231	2.23823	205	2.22302	197	1.95659	182	2.09782	189	2.18135	168	2.41086	192	2.29185	230	1.68936	157	1.90735	172	2.74235	252	2.20946	202	2.69207	338	2.54641	245
	100039964	Gm15411	0.00619336	4	0.00921675	6	0.0180405	11	0.00797371	5	0.0133195	7	0.0124327	7	0.00734264	4	0.0209858	12	0.0144448	8	0.0147853	7	0.00817047	4	0.0162097	10	0.0192545	11	0.0144314	8	0.0230134	13	0.017793	10	0.00777385	6	0.0270519	16
	100039968	Gm12942	1.11821	54	0.636869	31	0.877362	40	0.981093	46	0.763436	30	0.688854	29	0.785604	32	0.912158	39	0.676149	28	0.790956	28	0.764904	28	0.585329	27	0.7023	30	1.10978	46	1.60994	68	0.951857	40	1.35158	78	1.10799	49
	100039973	Gm13309	0	0	0	0	0	0	0	0	0	0	0	0	0	0	0	0	0	0	0	0	0	0	0	0	0	0	0	0	0	0	0	0	0	0	0	0
	100039992	Gm2539	0.0391305	4	0	0	0	0	0	0	0	0	0	0	0	0	0	0	0	0	0	0	0	0	0.0102415	1	0	0	0	0	0.0111848	1	0	0	0	0	0.0213646	2
	100040016	Rhox2e	0	0	0	0	0	0	0	0	0	0	0	0	0	0	0	0	0	0	0	0	0	0	0	0	0	0	0	0	0	0	0	0	0	0	0	0
	100040018	Gm9835	0.0250115	1	0	0	0.0529859	2	0	0	0	0	0.0573814	2	0.0296528	1	0	0	0	0	0	0	0	0	0	0	0	0	0	0	0	0	0	0	0	0	0	0
	100040020	Gm15143	0	0	0	0	0	0	0	0	0	0	0	0	0	0	0	0	0	0	0	0	0	0	0	0	0	0	0	0	0	0	0	0	0	0	0	0
	100040022	Gm20822	0	0	0	0	0	0	0	0	0	0	0	0	0	0	0	0	0	0	0	0	0	0	0	0	0	0	0	0	0	0	0	0	0	0	0	0
	100040030	Gm2560	0	0	0	0	0	0	0	0	0	0	0	0	0	0	0	0	0	0	0	0	0	0	0	0	0	0	0	0	0	0	0	0	0	0	0	0
	100040031	Gm20823	0	0	0	0	0	0	0	0	0	0	0	0	0	0	0	0	0	0	0	0	0	0	0	0	0	0	0	0	0	0	0	0	0	0	0	0
	100040035	Gm2564	0	0	0	0	0	0	0	0	0	0	0	0	0	0	0	0	0	0	0	0	0	0	0	0	0	0	0	0	0	0	0	0	0	0	0	0
	100040048	Ccl27b	0	0	0	0	0	0	0	0	0	0	0	0	0	0	0	0	0	0	0	0	0	0	0	0	0	0	0	0	0	0	0	0	0	0	0	0
	100040049	1810010D01Rik	0	0	0	0	0.080159	3	0	0	0	0	0	0	0.0299065	1	0	0	0	0	0	0	0	0	0	0	0	0	0	0	0	0	0	0	0	0	0	0
	100040052	Gm2573	7.14853	167	6.24278	147	4.30739	95	4.49702	102	4.78702	91	5.64675	115	6.14061	121	4.78644	99	7.13826	143	5.6642	97	5.13881	91	5.37762	120	5.4199	112	5.2365	105	5.48138	112	4.86989	99	6.73405	188	5.00144	107
	100040083	Gm20825	0	0	0	0	0	0	0	0	0	0	0	0	0	0	0	0	0	0	0	0	0	0	0	0	0	0	0	0	0	0	0	0	0	0	0	0
	100040123	Gm2614	15.1218	293	8.44851	165	15.9081	291	14.4055	271	16.2367	256	16.3398	276	17.3772	284	12.7661	219	14.264	237	19.7837	281	17.7704	261	14.6965	272	13.3028	228	11.4246	190	18.0563	306	15.1237	255	15.9792	370	11.8349	210
	100040160	Gm20826	0	0	0	0	0	0	0	0	0	0	0	0	0	0	0	0	0	0	0	0	0	0	0	0	0	0	0	0	0	0	0	0	0	0	0	0
	100040171	Gm20827	0	0	0	0	0	0	0	0	0	0	0	0	0	0	0	0	0	0	0	0	0	0	0	0	0	0	0	0	0	0	0	0	0	0	0	0
	100040187	Gm20828	0	0	0	0	0	0	0	0	0	0	0	0	0	0	0	0	0	0	0	0	0	0	0	0	0	0	0	0	0	0	0	0	0	0	0	0
	100040196	Gm20830	0	0	0	0	0	0	0	0	0	0	0	0	0	0	0	0	0	0	0	0	0	0	0	0	0	0	0	0	0	0	0	0	0	0	0	0
	100040201	Gm10229	0	0	0	0	0	0	0	0	0	0	0	0	0	0	0	0	0	0	0	0	0	0	0	0	0	0	0	0	0	0	0	0	0	0	0	0
	100040208	Gm2663	0	0	0	0	0	0	0	0	0	0	0	0	0	0	0	0	0	0	0	0	0	0	0	0	0	0	0	0	0	0	0	0	0	0	0	0
	100040213	Gm2666	0	0	0	0	0	0	0	0	0	0	0	0	0	0	0	0	0	0	0	0	0	0	0	0	0	0	0	0	0	0	0	0	0	0	0	0
	100040214	Gm10228	0	0	0	0	0	0	0	0	0	0	0	0	0	0	0	0	0	0	0	0	0	0	0	0	0	0	0	0	0	0	0	0	0	0	0	0
	100040218	Gm2670	0.0414723	7	0.0176336	3	0.0376532	6	0.0427152	7	0.0218426	3	0.0407767	6	0.0351201	5	0.113759	17	0.0552721	8	0.0323285	4	0.0468955	6	0.0372151	6	0.113863	17	0.0138052	2	0.0338689	5	0	0	0.0198307	4	0.064695	10
	100040223	Gm20831	0	0	0	0	0	0	0	0	0	0	0	0	0	0	0	0	0	0	0	0	0	0	0	0	0	0	0	0	0	0	0	0	0	0	0	0
	100040233	Gm10334	0	0	0	0	0.0300998	1	0	0	0	0	0	0	0	0	0	0	0	0	0	0	0	0	0	0	0	0	0	0	0.0324897	1	0	0	0	0	0	0
	100040248	Gm11563	0	0	0	0	0	0	0	0	0	0	0	0	0	0	0	0	0	0	0	0	0	0	0	0	0	0	0	0	0	0	0	0	0	0	0	0
	100040260	Gm1862	0.383694	17	0.223922	10	0.334699	14	0.627659	27	0.554739	20	0.336573	13	0.34786	13	0.382388	15	0.605368	23	0.892894	29	0.387079	13	0.543465	23	0.510315	20	0.473326	18	0.619325	24	0.440928	17	0.377732	20	0.295752	12
	100040262	Gm20833	0	0	0	0	0	0	0	0	0	0	0	0	0	0	0	0	0	0	0	0	0	0	0	0	0	0	0	0	0	0	0	0	0	0	0	0
	100040264	Gm20835	0	0	0	0	0	0	0	0	0	0	0	0	0	0	0	0	0	0	0	0	0	0	0	0	0	0	0	0	0	0	0	0	0	0	0	0
	100040268	Olfr157	0	0	0	0	0	0	0	0	0	0	0	0	0	0	0	0	0	0	0	0	0	0	0	0	0	0	0	0	0	0	0	0	0	0	0	0
	100040276	Gm11595	0	0	0	0	0	0	0	0	0	0	0	0	0	0	0	0	0	0	0	0	0	0	0	0	0	0	0	0	0	0	0	0	0	0	0	0
	100040291	Gm2693	0.0310137	2	0	0	0	0	0.0479146	3	0	0	0	0	0.0183844	1	0	0	0	0	0.0211538	1	0.0204571	1	0.0974052	6	0	0	0	0	0	0	0.0534598	3	0	0	0.050799	3
	100040293	Fam188b2	0	0	0	0	0	0	0	0	0	0	0.0224899	1	0	0	0	0	0.0914539	4	0	0	0	0	0	0	0	0	0	0	0	0	0	0	0	0	0.0642271	3
	100040294	Gm2694	2.57462	87	1.87903	64	2.0375	65	2.16409	71	2.61848	72	2.4102	71	1.99983	57	2.17262	65	1.79454	52	1.85702	46	2.30338	59	2.41655	78	2.30843	69	2.0687	60	2.09777	62	2.85665	84	2.20395	89	2.55289	79
	100040299	Gm2696	0	0	0	0	0	0	0	0	0	0	0	0	0	0	0	0	0	0	0	0	0	0	0	0	0	0	0	0	0	0	0	0	0	0	0	0
	100040317	Gm14598	0	0	0	0	0	0	0	0	0	0	0	0	0	0	0	0	0	0	0	0	0	0	0	0	0	0	0	0	0	0	0	0	0	0	0	0
	100040322	3830408C21Rik	2.17467	175	2.04656	166	1.73748	132	2.03506	159	1.97001	129	1.78183	125	1.81212	123	1.79656	128	2.18821	151	1.54264	91	1.5574	95	1.83435	141	1.8263	130	1.8387	127	2.21642	156	1.64224	115	1.79895	173	1.32982	98
	100040328	Gm2716	0	0	0	0	0	0	0	0	0	0	0	0	0	0	0	0	0	0	0	0	0	0	0	0	0	0	0	0	0	0	0	0	0	0	0	0
	100040335	Gm20836	0	0	0	0	0	0	0	0	0	0	0	0	0	0	0	0	0	0	0	0	0	0	0	0	0	0	0	0	0	0	0	0	0	0	0	0
	100040339	Gm2721	0.0149752	1	0.0891421	6	0	0	0	0	0.0368065	2	0	0	0	0	0	0	0	0	0	0	0	0	0.0313552	2	0	0	0	0	0	0	0	0	0	0	0	0
	100040357	Gm20837	0	0	0	0	0	0	0	0	0	0	0	0	0	0	0	0	0	0	0	0	0	0	0	0	0	0	0	0	0	0	0	0	0	0	0	0
	100040363	Gm20838	0	0	0	0	0	0	0	0	0	0	0	0	0	0	0	0	0	0	0	0	0	0	0	0	0	0	0	0	0	0	0	0	0	0	0	0
	100040400	Gm20840	0	0	0	0	0	0	0	0	0	0	0	0	0	0	0	0	0	0	0	0	0	0	0	0	0	0	0	0	0	0	0	0	0	0	0	0
	100040410	Gm14957	0	0	0.0266816	1	0	0	0	0	0.0330503	1	0.0308498	1	0	0	0	0	0.094087	3	0	0	0	0	0	0	0	0	0	0	0	0	0	0	0.0450091	2	0	0
	100040416	Gm10071	0.194389	6	0.0321426	1	0.0343171	1	0.100107	3	0	0	0	0	0.11523	3	0	0	0	0	0	0	0	0	0	0	0.0366264	1	0.113238	3	0.0740836	2	0	0	0.216885	8	0.0707557	2
	100040417	Gm2759	0	0	0	0	0	0	0	0	0	0	0	0	0	0	0	0	0	0	0	0	0	0	0	0	0	0	0	0	0	0	0	0	0	0	0	0
	100040418	Gm20841	0	0	0	0	0	0	0	0	0	0	0	0	0	0	0	0	0	0	0	0	0	0	0	0	0	0	0	0	0	0	0	0	0	0	0	0
	100040421	Gm2762	0.221842	22	0.130054	13	0.10681	10	0.176561	17	0.0867447	7	0.0578352	5	0.0956395	8	0.18223	16	0.0940736	8	0.0137559	1	0.133028	10	0.242805	23	0.159596	14	0.0939861	8	0.24211	21	0.150643	13	0.135008	16	0.154156	14
	100040429	Gm20842	0	0	0	0	0	0	0	0	0	0	0	0	0	0	0	0	0	0	0	0	0	0	0	0	0	0	0	0	0	0	0	0	0	0	0	0
	100040447	1700036A12Rik	0.0103811	1	0	0	0	0	0.0213844	2	0	0	0.0119082	1	0	0	0	0	0	0	0	0	0	0	0	0	0	0	0	0	0	0	0	0	0.00868684	1	0	0
	100040448	Gm2777	0	0	0	0	0	0	0	0	0	0	0	0	0	0	0	0	0	0	0	0	0	0	0	0	0	0	0	0	0	0	0	0	0	0	0	0
	100040458	Gm2784	0	0	0	0	0	0	0	0	0	0	0	0	0	0	0	0	0	0	0	0	0	0	0	0	0	0	0	0	0	0	0	0	0	0	0	0
	100040462	Mndal	0	0	0	0	0	0	0	0	0.0165582	2	0	0	0	0	0	0	0	0	0	0	0	0	0	0	0	0	0	0	0	0	0	0	0	0	0	0
	100040467	Spin2f	0	0	0	0	0	0	0	0	0	0	0	0	0	0	0	0	0	0	0	0	0	0	0	0	0	0	0	0	0	0	0	0	0	0	0	0
	100040482	Gm2799	0	0	0	0	0	0	0	0	0	0	0	0	0	0	0	0	0	0	0	0	0	0	0	0	0	0	0	0	0	0	0	0	0	0	0	0
	100040483	Gm20843	0	0	0	0	0	0	0	0	0	0	0	0	0	0	0	0	0	0	0	0	0	0	0	0	0	0	0	0	0	0	0	0	0	0	0	0
	100040489	Gm20844	0	0	0	0	0	0	0	0	0	0	0	0	0	0	0	0	0	0	0	0	0	0	0	0	0	0	0	0	0	0	0	0	0	0	0	0
	100040491	Gm12349	0	0	0	0	0	0	0	0	0	0	0	0	0	0	0	0	0	0	0	0	0	0	0.0119633	1	0	0	0	0	0	0	0	0	0	0	0	0
	100040493	Gm13429	0	0	0	0	0	0	0	0	0	0	0	0	0	0	0	0	0	0	0	0	0	0	0	0	0	0	0	0	0	0	0	0	0	0	0	0
	100040500	Gm2808	0.065664	21	0.102372	33	0.0397447	12	0.0901758	28	0.0461118	12	0.057389	16	0.0778489	21	0.116546	33	0.0546959	15	0.11517	27	0.0825008	20	0.062197	19	0.0742335	21	0.0910751	25	0.0786506	22	0.125765	35	0.0601803	23	0.12292	36
	100040507	Gm2814	0	0	0	0	0	0	0	0	0	0	0	0	0	0	0	0	0.0491157	1	0	0	0	0	0	0	0	0	0	0	0	0	0	0	0	0	0	0
	100040509	Gm20845	0	0	0	0	0	0	0	0	0	0	0	0	0	0	0	0	0	0	0	0	0	0	0	0	0	0	0	0	0	0	0	0	0	0	0	0
	100040525	Tmem181c-ps	0.752183	129	0.682615	118	0.611447	99	0.864809	144	0.601916	84	0.588595	88	0.670549	97	0.665169	101	0.557575	82	0.699975	88	0.807687	105	0.457829	75	0.619633	94	0.638577	94	0.773327	116	0.871084	130	0.917296	188	0.636714	100
	100040529	Gm2824	7.64948	1824	8.50448	2044	7.28963	1641	7.73618	1791	7.44728	1445	6.97069	1449	7.24422	1457	6.85887	1448	7.32613	1498	6.60777	1155	8.12735	1469	7.95999	1813	8.96543	1891	8.36493	1712	8.12733	1695	8.61221	1787	8.21185	2340	8.3301	1819
	100040531	Dynlt1f	0.462792	28	0.180377	11	0.420174	24	0.221307	13	0.284367	14	0.265434	14	0.391908	20	0.205352	11	0.269844	14	0.135284	6	0.370679	17	0.294161	17	0.355022	19	0.404389	21	0.472432	25	0.208932	11	0.276615	20	0.433162	24
	100040533	Gm2825	0	0	0	0	0	0	0	0	0	0	0	0	0	0	0	0	0	0	0	0	0	0	0	0	0	0	0	0	0	0	0	0	0	0	0	0
	100040545	Gm2832	0	0	0	0	0	0	0	0	0	0	0	0	0	0	0	0	0	0	0	0	0	0	0	0	0	0	0	0	0	0	0	0	0	0	0	0
	100040552	Gm2837	0	0	0	0	0	0	0	0	0	0	0	0	0	0	0	0	0	0	0	0	0	0	0	0	0	0	0	0	0	0	0	0	0	0	0	0
	100040557	Gm12408	0	0	0	0	0	0	0	0	0	0	0	0	0	0	0.0574751	4	0	0	0	0	0	0	0	0	0	0	0	0	0	0	0	0	0.0319361	3	0	0
	100040563	Dynlt1c	0.0680689	2	0.101298	3	0.216302	6	0.105163	3	0.0418256	1	0	0	0.0403501	1	0.115323	3	0	0	0	0	0.134698	3	0.249416	7	0.115428	3	0.198262	5	0.272388	7	0.156445	4	0.427197	15	0.297317	8
	100040564	Gm20846	0	0	0	0	0	0	0	0	0	0	0	0	0	0	0	0	0	0	0	0	0	0	0	0	0	0	0	0	0	0	0	0	0	0	0	0
	100040567	Gm12409	0	0	0	0	0	0	0	0	0	0	0	0	0	0	0	0	0	0	0.0498065	1	0	0	0	0	0	0	0	0	0.0834874	2	0	0	0	0	0	0
	100040572	Gm2848	0	0	0	0	0	0	0	0	0	0	0	0	0	0	0	0	0	0	0	0	0	0	0	0	0	0	0	0	0	0	0	0	0	0	0	0
	100040585	Gm2854	0	0	0	0	0	0	0	0	0	0	0	0	0	0	0	0	0	0	0	0	0	0	0	0	0	0	0	0	0	0	0	0	0	0	0	0
	100040591	Kcnj13	0.0699359	4	0.0693841	4	0	0	0.0360159	2	0.107432	5	0.0200558	1	0.0207284	1	0.0394955	2	0	0	0.023851	1	0.115327	5	0	0	0.336018	17	0.0407401	2	0.0799598	4	0	0	0	0	0	0
	100040595	Gm20847	0	0	0	0	0	0	0	0	0	0	0	0	0	0	0	0	0	0	0	0	0	0	0	0	0	0	0	0	0	0	0	0	0	0	0	0
	100040599	Gm15319	0	0	0	0	0	0	0	0	0	0	0	0	0	0	0	0	0	0	0	0	0	0	0	0	0	0	0	0	0	0	0	0	0	0	0	0
	100040606	Gm2863	0	0	0	0	0	0	0	0	0	0	0	0	0	0	0	0	0	0	0	0	0	0	0	0	0	0	0	0	0	0	0	0	0	0	0	0
	100040608	Fancf	4.70044	337	4.62184	334	5.2891	358	5.20045	362	5.72503	334	5.19987	325	5.52307	334	5.21451	331	4.45672	274	4.7568	250	4.43451	241	4.73109	324	4.30471	273	4.69632	289	4.52896	284	4.80854	300	4.55189	390	4.06659	267
	100040617	Gm12603	0	0	0	0	0	0	0	0	0	0	0	0	0	0	0	0	0	0	0	0	0	0	0	0	0	0	0	0	0	0	0	0	0	0	0	0
	100040632	AA684185	0	0	0	0	0	0	0	0	0	0	0	0	0	0	0	0	0	0	0	0	0	0	0	0	0	0	0	0	0	0	0	0	0	0	0	0
	100040635	Gm15023	0	0	0	0	0	0	0	0	0	0	0	0	0	0	0	0	0	0	0	0	0	0	0	0	0	0	0	0	0	0	0	0	0	0	0	0
	100040636	Gm20848	0	0	0	0	0	0	0	0	0	0	0	0	0	0	0	0	0	0	0	0	0	0	0	0	0	0	0	0	0	0	0	0	0	0	0	0
	100040657	Gm2888	0.11184	9	0.160273	13	0.223767	17	0.0767947	6	0.0305428	2	0.0997825	7	0.088396	6	0.084214	6	0.0579658	4	0.271233	16	0.0163937	1	0.234173	18	0.0842908	6	0.0579119	4	0.0568313	4	0.0999625	7	0.0623915	6	0.0678479	5
	100040671	Gm2897	0	0	0	0	0.0154933	2	0	0	0	0	0	0	0	0	0	0	0	0	0	0	0	0	0.015313	2	0	0	0	0	0	0	0	0	0	0	0	0
	100040682	Gm2904	0	0	0	0	0	0	0	0	0	0	0	0	0	0	0	0	0	0	0	0	0.0302089	1	0	0	0	0	0.0266788	1	0.026181	1	0	0	0	0	0.0500099	2
	100040697	Gm10340	0.0217181	2	0	0	0.046009	4	0.022369	2	0	0	0	0	0	0	0	0	0.03799	3	0	0	0	0	0.0113684	1	0	0	0	0	0.049662	4	0.0499155	4	0.00908679	1	0	0
	100040698	Gm2913	0	0	0	0	0	0	0	0	0	0	0	0	0	0	0	0	0	0	0	0	0	0	0	0	0	0	0	0	0	0	0	0	0	0	0	0
	100040710	Gm13219	0	0	0	0	0	0	0	0	0	0	0	0	0	0	0	0	0.00936492	1	0	0	0	0	0	0	0.00907865	1	0	0	0	0	0.00922851	1	0	0	0	0
	100040712	Gm20850	0	0	0	0	0	0	0	0	0	0	0	0	0	0	0	0	0	0	0	0	0	0	0	0	0	0	0	0	0	0	0	0	0	0	0	0
	100040714	Gm20851	0	0	0	0	0	0	0	0	0	0	0	0	0	0	0	0	0	0	0	0	0	0	0	0	0	0	0	0	0	0	0	0	0	0	0	0
	100040722	Gm2927	0	0	0	0	0	0	0	0	0	0	0	0	0	0	0	0	0	0	0	0	0	0	0	0	0	0	0	0	0	0	0	0	0	0	0	0
	100040724	Mirg	5.53361	305	5.86795	326	4.45848	232	5.88631	315	2.87622	129	5.1197	246	3.5491	165	4.81564	235	3.51215	166	6.65774	269	2.58495	108	2.20331	116	4.40981	215	4.18529	198	3.50564	169	3.75288	180	3.74994	247	4.79441	242
	100040732	Gm2933	0	0	0	0	0	0	0	0	0	0	0	0	0	0	0	0	0	0	0	0	0	0	0	0	0	0	0	0	0	0	0	0	0	0	0	0
	100040736	Foxd2os	0.393645	48	0.284768	35	0.36484	42	0.253401	30	0.241879	24	0.507993	54	0.670869	69	0.324197	35	0.497305	52	0.481058	43	0.49767	46	0.437866	51	0.565543	61	0.181538	19	0.328173	35	0.254455	27	0.267637	39	0.24179	27
	100040766	Mroh2a	0.353172	129	0.263468	97	0.318992	110	0.389135	138	0.296075	88	0.436528	139	0.480379	148	0.3587	116	0.418239	131	0.436967	117	0.368398	102	0.349675	122	0.383788	124	0.325348	102	0.331798	106	0.346077	110	0.391752	171	0.27205	91
	100040769	Gm15506	0.785128	98	0.580226	73	0.772229	91	0.742644	90	0.91563	93	0.845479	92	1.07329	113	0.60627	67	1.08375	116	0.743172	68	0.602434	57	0.796794	95	0.697394	77	0.606707	65	1.12665	123	0.837797	91	1.03241	154	0.769853	88
	100040781	Gm2964	0	0	0	0	0	0	0	0	0	0	0	0	0	0	0	0	0	0	0	0	0	0	0	0	0	0	0	0	0	0	0	0	0	0	0	0
	100040786	Gm20852	0	0	0	0	0	0	0	0	0	0	0	0	0	0	0	0	0	0	0	0	0	0	0	0	0	0	0	0	0	0	0	0	0	0	0	0
	100040789	Gm16428	0	0	0	0	0	0	0	0	0	0	0	0	0	0	0	0	0	0	0	0	0	0	0	0	0	0	0	0	0	0	0	0	0	0	0	0
	100040792	Gm11627	0.209033	6	0.276512	8	0.0369023	1	0.0358829	1	0.299698	7	0.319708	8	0.247822	6	0.236098	6	0.203137	5	0.332681	7	0.275762	6	0.36473	10	0.118156	3	0.202948	5	0.199161	5	0.240214	6	0.233223	8	0.114129	3
	100040807	Gm2977	0	0	0	0	0	0	0	0	0	0	0	0	0	0	0	0	0	0	0	0	0	0	0	0	0	0	0	0	0	0	0	0	0	0	0	0
	100040822	Gm1604A	0.0241	12	0.0139474	7	0.0382912	18	0.0186167	9	0.0394893	16	0.0276451	12	0.0285721	12	0.0204153	9	0.0304464	13	0.0301366	11	0.0132473	5	0.0252305	12	0.00454087	2	0.0280782	12	0.0206657	9	0.0323108	14	0.0319307	19	0.0635982	29
	100040843	Cyp4a32	0	0	0	0	0	0	0	0	0.0150572	1	0	0	0	0	0	0	0	0	0	0	0	0	0	0	0.0138514	1	0	0	0	0	0	0	0	0	0	0
	100040846	Gm16524	22.084	4220	18.3118	3527	18.2701	3296	20.7191	3844	25.0621	3897	23.4415	3905	24.9473	4021	23.7966	4026	25.6618	4205	23.2442	3256	23.2449	3367	22.0406	4023	21.4578	3627	20.1323	3302	21.1448	3534	22.3472	3716	21.2385	4850	19.4577	3405
	100040851	Gm9767	0.434945	22	0.411899	21	0.712001	34	0.814509	40	0.753176	31	1.29267	57	0.679728	29	1.02718	46	0.94526	41	0.836064	31	0.938933	36	1.30395	63	0.849314	38	1.03652	45	1.19801	53	1.74939	77	1.77016	107	1.46802	68
	100040852	Gm3002	0	0	0	0	0	0	0	0	0	0	0	0	0	0	0	0	0	0	0	0	0.00596419	1	0	0	0	0	0	0	0	0	0	0	0	0	0	0
	100040854	Gm13040	0	0	0	0	0	0	0	0	0	0	0	0	0	0	0	0	0	0	0	0	0	0	0	0	0	0	0	0	0	0	0	0	0	0	0	0
	100040861	Gm13057	0	0	0	0	0	0	0	0	0	0	0	0	0	0	0	0	0	0	0	0	0	0	0	0	0	0	0	0	0	0	0	0	0	0	0	0
	100040867	Gm16405	0	0	0	0	0	0	0	0	0	0	0	0	0	0	0	0	0	0	0	0	0	0	0	0	0	0	0	0	0	0	0	0	0	0	0	0
	100040870	Gm3012	0	0	0	0	0	0	0	0	0	0	0	0	0	0	0	0	0	0	0	0	0	0	0	0	0	0	0	0	0	0	0	0	0	0	0	0
	100040873	Gm20853	0	0	0	0	0	0	0	0	0	0	0	0	0	0	0	0	0	0	0	0	0	0	0	0	0	0	0	0	0	0	0	0	0	0	0	0
	100040880	Gm3020	0	0	0	0	0	0	0	0	0.0337822	1	0	0	0	0	0	0	0	0	0	0	0	0	0	0	0	0	0	0	0	0	0	0	0	0	0	0
	100040882	1700017G19Rik	0	0	0.00959401	1	0.0512154	5	0	0	0	0	0	0	0.0458591	4	0	0	0.0902165	8	0.0263837	2	0	0	0	0	0.032797	3	0.0450663	4	0	0	0	0	0.0161841	2	0	0
	100040885	Gm16427	0	0	0	0	0	0	0	0	0	0	0	0	0	0	0	0	0	0	0	0	0	0	0	0	0	0	0	0	0	0	0	0	0	0	0	0
	100040894	Gm16430	0	0	0	0	0	0	0	0	0	0	0	0	0	0	0	0	0	0	0	0	0	0	0	0	0	0	0	0	0	0	0	0	0	0	0	0
	100040897	Gm3029	0	0	0	0	0	0	0	0	0	0	0	0	0	0	0	0	0	0	0	0	0	0	0	0	0	0	0	0	0	0	0	0	0	0	0	0
	100040899	Gm15142	0	0	0	0	0	0	0	0	0	0	0	0	0	0	0	0	0	0	0	0	0	0	0	0	0	0	0	0	0	0	0	0	0	0	0	0
	100040902	Gm3032	0	0	0	0	0	0	0	0	0	0	0	0	0	0	0	0	0	0	0	0	0	0	0	0	0	0	0	0	0	0	0	0	0	0	0	0
	100040911	Gm20854	0	0	0	0	0	0	0	0	0	0	0	0	0	0	0	0	0	0	0	0	0	0	0	0	0	0	0	0	0	0	0	0	0	0	0	0
	100040914	Gm10518	1.96822	120	1.88761	116	0.938161	54	1.70623	101	2.03581	101	1.97553	105	1.88621	97	1.44499	78	1.56842	82	1.92423	86	1.53629	71	1.54541	90	1.53902	83	1.8536	97	2.21282	118	1.39479	74	1.66072	121	1.88059	105
	100040923	Gm3043	0	0	0	0	0	0	0	0	0.0223651	1	0	0	0	0	0	0	0	0	0	0	0	0	0	0	0	0	0	0	0	0	0	0	0	0	0	0
	100040926	Gm3045	0	0	0	0	0	0	0	0	0	0	0	0	0	0	0	0	0	0	0	0	0	0	0	0	0	0	0	0	0	0	0	0	0	0	0	0
	100040928	Gm3047	0	0	0	0	0	0	0	0	0	0	0	0	0	0	0	0	0	0	0	0	0	0	0	0	0	0	0.0259482	2	0	0	0	0	0	0	0	0
	100040929	Gm10362	0.0783584	2	0.0777402	2	0.0829996	2	0.0403533	1	0.0962961	2	0.0449424	1	0.139349	3	0.177008	4	0.091378	2	0.16034	3	0.103373	2	0.0820339	2	0.0885847	2	0	0	0	0	0.0450235	1	0.0327849	1	0.427825	10
	100040935	Gm3050	0	0	0	0	0	0	0	0	0	0	0	0	0	0	0	0	0	0	0	0	0	0	0	0	0	0	0	0	0	0	0	0	0	0	0	0
	100040937	Gm16390	0	0	0	0	0	0	0	0	0	0	0	0	0	0	0	0	0	0	0	0	0	0	0	0	0	0	0	0	0	0	0	0	0	0	0	0
	100040944	Gm3055	0.0226298	4	0.0785793	14	0.0239701	4	0.017481	3	0.0347627	5	0.0584068	9	0.0469509	7	0.127799	20	0.0791694	12	0.0308707	4	0.0746347	10	0.0473825	8	0.0383746	6	0.0329566	5	0.019405	3	0.0455094	7	0.0804799	17	0.0432443	7
	100040961	Gm10145	0	0	0	0	0	0	0	0	0	0	0	0	0	0	0	0	0.0396322	1	0	0	0	0	0	0	0	0	0	0	0	0	0.0390549	1	0.0284388	1	0	0
	100040963	Gm20855	0	0	0	0	0	0	0	0	0	0	0	0	0	0	0	0	0	0	0	0	0	0	0	0	0	0	0	0	0	0	0	0	0	0	0	0
	100040970	Rpl14-ps1	169.417	4985	159.179	4721	169.912	4720	165.849	4738	186.44	4464	186.892	4794	207.544	5151	184.674	4811	183.933	4641	191.195	4124	193.327	4312	189.212	5318	182.153	4741	172.161	4348	187.366	4822	187.503	4801	183.999	6470	189.452	5105
	100040972	Tceal7	0.61262	30	0.263374	13	0.757057	35	0.378588	18	0.727765	29	0.46849	20	0.629461	26	0.253711	11	0.452459	19	0.557142	20	0.727368	27	0.192407	9	0.669485	29	0.499621	21	0.536994	23	0.539736	23	0.427197	25	0.646664	29
	100040981	Gm16429	0	0	0	0	0	0	0	0	0	0	0	0	0	0	0	0	0	0	0	0	0	0	0	0	0	0	0	0	0	0	0	0	0	0	0	0
	100040991	Gm20856	0	0	0	0	0	0	0	0	0	0	0	0	0	0	0	0	0	0	0	0	0	0	0	0	0	0	0	0	0	0	0	0	0	0	0	0
	100040999	Gm3086	12.2812	327	12.8177	344	15.1966	382	12.7266	329	15.4156	334	12.0629	280	11.8886	267	13.0229	307	12.5261	286	12.911	252	18.5304	374	15.8848	404	17.7052	417	14.4397	330	13.4403	313	12.9478	300	10.3397	329	10.745	262
	100041012	Gm3095	0.00967031	1	0	0	0	0	0	0	0.011884	1	0	0	0	0	0	0	0	0	0	0	0.0127574	1	0	0	0.0109323	1	0	0	0	0	0	0	0	0	0	0
	100041014	Gm20857	0	0	0	0	0	0	0	0	0	0	0	0	0	0	0	0	0	0	0	0	0	0	0	0	0	0	0	0	0	0	0	0	0	0	0	0
	100041019	Gm3099	0	0	0	0	0	0	0	0	0.00935909	1	0	0	0	0	0	0	0	0	0	0	0	0	0	0	0	0	0	0	0	0	0	0	0	0	0	0
	100041032	Gm3106	0	0	0	0	0	0	0	0	0	0	0	0	0	0	0	0	0	0	0	0	0	0	0	0	0	0	0	0	0	0	0	0	0	0	0	0
	100041033	Gm20858	0	0	0	0	0	0	0	0	0	0	0	0	0	0	0	0	0	0	0	0	0	0	0	0	0	0	0	0	0	0	0	0	0	0	0	0
	100041034	LOC100041034	0	0	0	0	0	0	0	0	0	0	0	0	0	0	0	0	0	0	0	0	0	0	0	0	0	0	0	0	0	0	0	0	0	0	0	0
	100041054	Gm3115	0	0	0	0	0	0	0	0	0	0	0	0	0	0	0	0	0	0	0	0	0	0	0	0	0	0	0	0	0	0	0	0	0	0	0	0
	100041057	LOC100041057	0	0	0	0	0	0	0	0	0	0	0	0	0	0	0	0	0	0	0	0	0	0	0	0	0	0	0	0	0	0	0	0	0	0	0	0
	100041062	Gm13286	0.0429615	1	0	0	0.0455061	1	0	0	0	0	0	0	0	0	0	0	0	0	0	0	0	0	0	0	0	0	0	0	0	0	0	0	0	0	0	0
	100041064	Gm3120	0	0	0	0	0	0	0	0	0	0	0	0	0	0	0	0	0	0	0	0	0	0	0	0	0	0	0	0	0	0	0	0	0	0	0	0
	100041076	Gm3127	0	0	0	0	0	0	0	0	0	0	0	0	0	0	0	0	0	0	0	0	0	0	0	0	0	0	0	0	0	0	0	0	0	0	0	0
	100041077	Gm13102	0	0	0	0	0	0	0	0	0	0	0	0	0	0	0	0	0	0	0	0	0	0	0	0	0	0	0	0	0	0	0	0	0	0	0	0
	100041085	G630090E17Rik	0.0264712	2	0.0393936	3	0.0700979	5	0.0272646	2	0.097593	6	0.136643	9	0.266759	17	0.119595	8	0.154348	10	0.0722222	4	0.192069	11	0.124708	9	0.0748148	5	0.138784	9	0.242123	16	0.0912597	6	0.0553774	5	0.173435	12
	100041089	Gm3134	0	0	0	0	0	0	0	0	0	0	0	0	0	0	0	0	0	0	0.00368768	1	0	0	0	0	0	0	0	0	0	0	0	0	0	0	0	0
	100041096	Iqcf6	0	0	0	0	0	0	0	0	0	0	0	0	0	0	0	0	0	0	0	0	0	0	0	0	0	0	0	0	0	0	0	0	0	0	0	0
	100041102	Gm3139	0	0	0	0	0	0	0	0	0	0	0	0	0	0	0	0	0	0	0	0	0	0	0	0	0	0	0	0	0	0	0	0	0	0	0	0
	100041106	Gm3141	0	0	0	0	0	0	0	0	0	0	0	0	0	0	0	0	0	0	0	0	0	0	0	0	0	0	0	0	0	0	0	0	0	0	0	0
	100041108	Gm3143	0	0	0	0	0	0	0	0	0	0	0	0	0	0	0	0	0	0	0	0	0	0	0	0	0	0	0	0	0	0	0	0	0	0	0	0
	100041115	Gm3147	0	0	0	0	0	0	0	0	0	0	0	0	0	0	0	0	0	0	0	0	0	0	0	0	0	0	0	0	0	0	0	0	0	0	0	0
	100041119	Gm3149	0	0	0	0	0	0	0	0	0	0	0	0	0	0	0	0	0	0	0	0	0	0	0	0	0	0	0	0	0	0	0	0	0	0	0	0
	100041121	Gm10144	0	0	0	0	0	0	0	0	0	0	0	0	0	0	0	0	0	0	0	0	0	0	0	0	0	0	0	0	0	0	0	0	0	0	0	0
	100041139	Gm3159	0	0	0	0	0	0	0	0	0	0	0	0	0	0	0	0	0	0	0	0	0	0	0	0	0	0	0	0	0	0	0	0	0	0	0	0
	100041141	Gm20861	0	0	0	0	0	0	0	0	0	0	0	0	0	0	0	0	0	0	0	0	0	0	0	0	0	0	0	0	0	0	0	0	0	0	0	0
	100041142	Gm20862	0	0	0	0	0	0	0	0	0	0	0	0	0	0	0	0	0	0	0	0	0	0	0	0	0	0	0	0	0	0	0	0	0	0	0	0
	100041146	Gm15448	0	0	0	0	0	0	0	0	0	0	0	0	0	0	0	0	0	0	0	0	0	0	0	0	0	0	0	0	0	0	0	0	0	0	0	0
	100041151	Gm3636	0.00763421	2	0	0	0	0	0	0	0	0	0	0	0.00452543	1	0.00862265	2	0.00890266	2	0	0	0	0	0.0079923	2	0	0	0	0	0	0	0.00438649	1	0	0	0	0
	100041168	Gm20863	0	0	0	0	0	0	0	0	0	0	0	0	0	0	0	0	0	0	0	0	0	0	0	0	0	0	0	0	0	0	0	0	0	0	0	0
	100041177	Gm3182	0	0	0	0	0	0	0	0	0	0	0	0	0	0	0	0	0	0	0	0	0	0	0	0	0	0	0	0	0	0	0	0	0	0	0	0
	100041179	Gm3183	0	0	0	0	0	0	0	0	0	0	0	0	0	0	0	0	0	0	0	0	0	0	0	0	0	0	0	0	0	0	0	0	0	0	0	0
	100041186	Gm3189	0	0	0	0	0	0	0	0	0	0	0	0	0	0	0	0	0	0	0	0	0	0	0	0	0	0	0	0	0	0	0	0	0	0	0	0
	100041187	Olfr596	0	0	0	0	0	0	0	0	0	0	0	0	0	0	0	0	0	0	0	0	0	0	0	0	0	0	0	0	0	0	0	0	0	0	0	0
	100041194	Ahnak2	4.57836	1339	4.64739	1370	4.45838	1231	4.3317	1230	3.31535	789	5.44793	1389	4.58071	1130	4.74633	1229	4.71305	1182	4.75768	1020	4.54684	1008	5.4446	1521	5.00191	1294	5.20662	1307	6.02816	1542	5.46562	1391	5.02426	1756	5.30186	1420
	100041223	Gm20865	0	0	0	0	0	0	0	0	0	0	0	0	0	0	0	0	0	0	0	0	0	0	0	0	0	0	0	0	0	0	0	0	0	0	0	0
	100041224	Gm3213	0	0	0	0	0	0	0	0	0	0	0	0	0	0	0	0	0	0	0	0	0	0	0	0	0	0	0	0	0	0	0	0	0	0	0	0
	100041230	Hist1h4m	0	0	0	0	0	0	0	0	0	0	0	0	0	0	0	0	0	0	0	0	0	0	0	0	0	0	0	0	0	0	0	0	0	0	0	0
	100041231	Gm3219	3.24679	87	2.92498	79	3.36004	85	3.80535	99	3.57728	78	2.22607	52	2.65468	60	3.28781	78	3.61218	83	3.1055	61	3.2986	67	2.96932	76	3.79709	90	2.95662	68	2.60277	61	3.68822	86	3.31024	106	2.85262	70
	100041244	Gm3230	0.383327	34	0.100668	9	0.179132	15	0.243856	21	0.263249	19	0.206924	16	0.320795	24	0.229213	18	0.315542	24	0.27684	18	0.282595	19	0.129835	11	0.165694	13	0.288978	22	0.141793	11	0.375726	29	0.320765	34	0.369337	30
	100041250	Gm3233	0	0	0	0	0	0	0	0	0	0	0	0	0	0	0	0	0	0	0	0	0	0	0	0	0	0	0	0	0	0	0	0	0	0	0	0
	100041251	Gm3234	0	0	0	0	0	0	0	0	0	0	0	0	0	0	0	0	0	0	0	0	0	0	0	0	0	0	0	0	0	0	0	0	0	0	0	0
	100041253	AU018829	0	0	0	0	0	0	0	0	0	0	0	0	0	0	0	0	0	0	0	0	0	0	0	0	0	0	0	0	0	0	0	0	0	0	0	0
	100041255	Gm20866	0	0	0	0	0	0	0	0	0	0	0	0	0	0	0	0	0	0	0	0	0	0	0	0	0	0	0	0	0	0	0	0	0	0	0	0
	100041256	Gm20867	0	0	0	0	0	0	0	0	0	0	0	0	0	0	0	0	0	0	0	0	0	0	0	0	0	0	0	0	0	0	0	0	0	0	0	0
	100041261	Gm3238	0	0	0	0	0	0	0	0	0	0	0	0	0	0	0	0	0	0	0	0	0	0	0	0	0	0	0	0	0	0	0	0	0	0	0	0
	100041262	Gm3239	0	0	0	0	0	0	0.0173025	2	0	0	0.00963508	1	0	0	0	0	0.0195903	2	0	0	0	0	0	0	0	0	0	0	0	0	0	0	0	0	0.0183441	2
	100041264	Gm10424	0	0	0	0	0	0	0	0	0	0	0	0	0	0	0	0	0	0	0	0	0	0	0	0	0	0	0	0	0	0	0	0	0	0	0	0
	100041273	Gm3244	0.195328	4	0.193787	4	0.103449	2	0.0502955	1	0.0600106	1	0.448121	8	0.578936	10	0.275773	5	0.39862	7	0.199845	3	0.193262	3	0.306736	6	0.22082	4	0	0	0.223325	4	0.224465	4	0.449486	11	0.106646	2
	100041279	Gm3248	0.0389206	3	0	0	0	0	0	0	0	0	0	0	0	0	0	0	0	0	0	0	0	0	0	0	0	0	0.0453452	3	0	0	0	0	0	0	0	0
	100041281	Gm3250	0	0	0	0	0	0	0	0	0	0	0	0	0	0	0	0	0	0	0	0	0	0	0	0	0	0	0	0	0	0	0	0	0	0	0	0
	100041283	Gm3252	0	0	0	0	0.0140828	1	0.0410813	3	0.0980331	6	0.030502	2	0.0315249	2	0.0750837	5	0.0930263	6	0.018137	1	0	0	0.0417568	3	0	0	0.0929397	6	0.0152009	1	0.0611142	4	0.0333763	3	0	0
	100041284	Gm20868	0	0	0	0	0	0	0	0	0	0	0	0	0	0	0	0	0	0	0	0	0	0	0	0	0	0	0	0	0	0	0	0	0	0	0	0
	100041286	Gm11974	3.90442	98	4.38746	111	5.86591	139	5.62179	137	5.63055	115	7.40365	162	5.57363	118	6.61492	147	5.76113	124	6.95675	128	3.67916	70	2.83627	68	3.91852	87	4.03833	87	5.05621	111	4.48683	98	6.50105	195	5.91671	136
	100041290	D4Ertd617e	5.21526	178	5.58107	192	6.20693	200	5.79404	192	7.12926	198	5.04136	150	4.93253	142	5.4934	166	3.69008	108	4.07683	102	3.90389	101	4.47834	146	4.50472	136	5.4617	160	5.62778	168	5.1178	152	6.84036	279	4.99105	156
	100041294	Gm3258	4.85005	146	2.76843	84	3.44834	98	3.59258	105	3.42922	84	5.41106	142	3.54456	90	3.22678	86	3.91265	101	3.08155	68	5.03978	115	4.27767	123	4.43148	118	3.48328	90	3.87405	102	3.97018	104	4.14189	149	4.06277	112
	100041296	Gm3259	0	0	0	0	0	0	0	0	0	0	0	0	0	0	0	0	0	0	0	0	0	0	0	0	0	0	0	0	0	0	0	0	0	0	0	0
	100041306	Gm3264	0	0	0	0	0	0	0	0	0	0	0	0	0	0	0	0	0	0	0	0	0	0	0	0	0	0	0	0	0	0	0	0	0	0	0	0
	100041309	Gm20869	0	0	0	0	0	0	0	0	0	0	0	0	0	0	0	0	0	0	0	0	0	0	0	0	0	0	0	0	0	0	0	0	0	0	0	0
	100041311	Gm11978	0.0361193	2	0.0895858	5	0.0573879	3	0.0186009	1	0.0221938	1	0.0207162	1	0.0642326	3	0	0	0.0421206	2	0	0	0	0	0.0567203	3	0.0204165	1	0.105204	5	0	0	0	0	0	0	0	0
	100041317	Gm3269	0	0	0	0	0	0	0	0	0	0	0	0	0	0	0	0	0	0	0	0	0	0	0	0	0	0	0	0	0	0	0	0	0	0	0	0
	100041336	Gm3278	0	0	0	0	0	0	0	0	0	0	0	0	0	0	0	0	0	0	0	0	0	0	0	0	0	0	0	0	0	0	0	0	0.0157514	1	0	0
	100041339	Gm3279	0	0	0	0	0	0	0	0	0	0	0	0	0	0	0	0	0	0	0	0	0	0	0	0	0	0	0	0	0	0	0	0	0	0	0	0
	100041345	Gm20870	0	0	0	0	0	0	0	0	0	0	0	0	0	0	0	0	0	0	0	0	0	0	0	0	0	0	0	0	0	0	0	0	0	0	0	0
	100041346	Gm20871	0	0	0	0	0	0	0	0	0	0	0	0	0	0	0	0	0	0	0	0	0	0	0	0	0	0	0	0	0	0	0	0	0	0	0	0
	100041347	Gm11985	0	0	0	0	0.0249082	1	0	0	0	0	0	0	0	0	0.1328	5	0	0	0	0	0	0	0	0	0	0	0	0	0.0537716	2	0	0	0.0590324	3	0.025678	1
	100041351	Gm3285	0	0	0	0	0	0	0	0	0	0	0	0	0	0	0	0	0	0	0	0	0	0	0	0	0	0	0	0	0	0	0	0	0	0	0	0
	100041352	Tcp10c	0	0	0	0	0	0	0	0	0	0	0	0	0.010044	1	0.0287066	3	0.0197592	2	0	0	0	0	0	0	0	0	0	0	0	0	0	0	0	0	0.0277533	3
	100041354	Gm3286	0	0	0	0	0	0	0	0	0	0	0	0	0	0	0	0	0	0	0	0	0	0	0	0	0	0	0	0	0	0	0	0	0	0	0	0
	100041356	Gm3287	0	0	0	0	0	0	0	0	0	0	0	0	0	0	0	0	0	0	0	0	0	0	0	0	0	0	0	0	0	0	0	0	0	0	0	0
	100041362	Gm20873	0	0	0	0	0	0	0	0	0	0	0	0	0	0	0	0	0	0	0	0	0	0	0	0	0	0	0	0	0	0	0	0	0	0	0	0
	100041375	Cyp3a41b	0	0	0	0	0	0	0	0	0	0	0	0	0	0	0	0	0	0	0	0	0	0	0	0	0	0	0	0	0	0	0	0	0	0	0	0
	100041379	Gm13242	0.00454099	1	0	0	0	0	0	0	0	0	0	0	0.0161509	3	0	0	0.0264774	5	0	0	0.0179718	3	0	0	0	0	0.00529056	1	0	0	0	0	0	0	0	0
	100041412	Gm11938	0	0	0.0352938	1	0	0	0	0	0	0	0	0	0	0	0	0	0	0	0	0	0	0	0	0	0	0	0	0	0	0	0	0	0	0	0	0
	100041413	Gm16401	0.0326524	3	0	0	0.149874	13	0.0672618	6	0.0936298	7	0.162307	13	0.0387115	3	0.208987	17	0.114233	9	0.148477	10	0.143586	10	0.0683679	6	0.13535	11	0.0887652	7	0.14933	12	0.037523	3	0.118401	13	0.0237703	2
	100041420	Gm3325	0.561792	60	0.705988	76	0.565313	57	0.405039	42	0.345198	30	0.354436	33	0.599436	54	0.687408	65	0.251135	23	0.536462	42	0.444679	36	0.627353	64	0.306969	29	0.556347	51	0.406798	38	0.462675	43	0.336907	43	0.337403	33
	100041426	Gm3331	0	0	0	0	0	0	0	0	0	0	0	0	0	0	0	0	0	0	0	0	0	0	0	0	0	0	0	0	0	0	0	0	0	0	0	0
	100041433	Gm13247	0.00739138	1	0.0513314	7	0	0	0.0304515	4	0.0090834	1	0.0254359	3	0	0	0	0	0	0	0.0504152	5	0.0195018	2	0	0	0.050136	6	0.0344459	4	0.00845078	1	0	0	0	0	0	0
	100041440	Gm20874	0	0	0	0	0	0	0	0	0	0	0	0	0	0	0	0	0	0	0	0	0	0	0	0	0	0	0	0	0	0	0	0	0	0	0	0
	100041449	Cyp3a59	0	0	0	0	0	0	0	0	0	0	0	0	0	0	0	0	0	0	0	0	0	0	0	0	0	0	0	0	0	0	0	0	0	0	0	0
	100041450	Gimap1os	0.0194764	2	0	0	0	0	0	0	0	0	0	0	0	0	0	0	0	0	0	0	0	0	0	0	0	0	0	0	0	0	0	0	0	0	0	0
	100041479	Gm3363	0.0047735	1	0	0	0.0151687	3	0.00491656	1	0.0293312	5	0	0	0.0169779	3	0.0323494	6	0	0	0.0130237	2	0.0125947	2	0	0	0	0	0.0333688	6	0.0163731	3	0	0	0.00399444	1	0.00521252	1
	100041480	Gm9833	4.80243	338	5.10285	362	4.19893	279	4.39025	300	5.37796	308	4.042	248	4.91872	292	5.10327	318	4.35768	263	4.63242	239	4.761	254	4.38807	295	3.40528	212	4.48606	271	3.33019	205	4.00031	245	3.34094	281	3.84775	248
	100041483	LOC100041483	0	0	0	0	0	0	0	0	0	0	0	0	0	0	0	0	0	0	0	0	0	0	0	0	0	0	0	0	0	0	0	0	0	0	0	0
	100041488	Gm11937	0	0	0	0	0	0	0	0	0	0	0	0	0	0	0	0	0	0	0	0	0	0	0	0	0	0	0	0	0	0	0	0	0	0	0	0
	100041490	Gm20875	0	0	0	0	0	0	0	0	0	0	0	0	0	0	0	0	0.0353987	1	0	0	0	0	0	0	0	0	0	0	0	0	0	0	0	0	0	0
	100041504	LOC100041504	0	0	0	0	0	0	0	0	0	0	0	0	0	0	0	0	0	0	0	0	0	0	0	0	0	0	0	0	0	0	0	0	0	0	0	0
	100041505	Gm3376	0	0	0	0	0	0	0	0	0	0	0	0	0	0	0	0	0	0	0	0	0	0	0	0	0	0	0	0	0	0	0	0	0	0	0	0
	100041515	Gm3383	0	0	0	0	0	0	0	0	0	0	0	0	0	0	0	0	0	0	0	0	0	0	0	0	0	0	0	0	0	0	0	0	0	0	0	0
	100041516	LOC100041516	0	0	0	0	0	0	0	0	0	0	0	0	0	0	0	0	0	0	0	0	0	0	0	0	0	0	0	0	0	0	0	0	0	0	0	0
	100041530	Gm10409	0	0	0	0	0	0	0	0	0	0	0	0	0	0	0	0	0	0	0	0	0	0	0	0	0	0	0	0	0	0	0	0	0	0	0	0
	100041536	LOC100041536	0	0	0	0	0	0	0	0	0	0	0	0	0	0	0	0	0	0	0	0	0	0	0	0	0	0	0	0	0	0	0	0	0	0	0	0
	100041546	Ly6c2	0	0	0	0	0	0	0	0	0	0	0	0	0	0	0	0	0.034338	1	0	0	0	0	0	0	0	0	0	0	0	0	0	0	0	0	0	0
	100041548	Gm3402	0	0	0	0	0	0	0	0	0	0	0	0	0	0	0	0	0	0	0	0	0	0	0	0	0	0	0	0	0	0	0	0	0	0	0	0
	100041550	Gm20877	0	0	0	0	0	0	0	0	0	0	0	0	0	0	0	0	0	0	0	0	0	0	0	0	0	0	0	0	0	0	0	0	0	0	0	0
	100041554	Gm3404	0	0	0	0	0	0	0	0	0	0	0	0	0	0	0	0	0	0	0	0	0	0	0	0	0	0	0	0	0	0	0	0	0	0	0	0
	100041562	Gm14762	0	0	0	0	0	0	0	0	0	0	0	0	0	0	0	0	0	0	0	0	0	0	0	0	0	0	0	0	0	0	0	0	0	0	0	0
	100041566	Gm3409	0	0	0	0	0	0	0	0	0	0	0	0	0	0	0	0	0	0	0	0	0	0	0	0	0	0	0	0	0	0	0	0	0	0	0	0
	100041574	9030025P20Rik	0.0291454	4	0.0216866	3	0	0	0.0075047	1	0.0179086	2	0	0	0.0259153	3	0.106987	13	0.033988	4	0.0596385	6	0.0384494	4	0.00762812	1	0	0	0.0254673	3	0.00833069	1	0.0837322	10	0.0670688	11	0.0159129	2
	100041576	Gm3414	0.658807	221	0.90204	305	0.549421	174	0.540384	176	0.633775	173	0.666808	195	0.611417	173	0.531986	158	0.511021	147	0.662856	163	0.491582	125	0.596084	191	0.704344	209	0.691147	199	0.695292	204	0.757079	221	0.643582	258	0.585934	180
	100041578	Gm3415	0	0	0	0	0	0	0	0	0	0	0	0	0	0	0	0	0	0	0	0	0	0	0	0	0	0	0	0	0	0	0	0	0	0	0	0
	100041579	Gm20878	0	0	0	0	0	0	0	0	0	0	0	0	0	0	0	0	0	0	0	0	0	0	0	0	0	0	0	0	0	0	0	0	0	0	0	0
	100041581	Zkscan16	0.718119	141	0.929726	184	0.555655	103	0.493093	94	0.744813	119	0.73612	126	0.815148	135	0.644277	112	0.546413	92	0.958788	138	1.41097	210	1.37031	257	1.38761	241	1.27576	215	1.88084	323	1.84362	315	1.63228	383	1.76298	317
	100041585	Amd2	0.0957877	13	0.124273	17	0.0390235	5	0.0683019	9	0.0362201	4	0.0760693	9	0.104827	12	0.0915453	11	0.00859256	1	0.0100515	1	0.0486023	5	0.107995	14	0.0583092	7	0.103015	12	0.0758194	9	0.152413	18	0.0616573	10	0.0724135	9
	100041586	Gm3417	0	0	0	0	0	0	0	0	0.11049	3	0	0	0	0	0	0	0	0	0	0	0	0	0.0627502	2	0	0	0	0	0	0	0	0	0	0	0	0
	100041593	LOC100041593	0	0	0	0	0	0	0	0	0	0	0	0	0	0	0	0	0	0	0	0	0	0	0	0	0	0	0	0	0	0	0	0	0	0	0	0
	100041594	Spin2-ps3	0	0	0	0	0	0	0	0	0	0	0	0	0	0	0	0	0	0	0	0	0	0	0	0	0	0	0	0	0	0	0	0	0	0	0	0
	100041596	Gm9994	0.041616	4	0	0	0.0220405	2	0.0214316	2	0.0255713	2	0.0477377	4	0	0	0	0	0.0485307	4	0.0425783	3	0.0411758	3	0.010892	1	0	0	0.0242428	2	0.0118952	1	0.0239119	2	0.017412	2	0	0
	100041598	Gm3424	0	0	0	0	0	0	0	0	0	0	0	0	0	0	0	0	0.0275048	1	0	0	0	0	0	0	0	0	0	0	0	0	0	0	0	0	0	0
	100041599	LOC100041599	0	0	0	0	0	0	0	0	0	0	0	0	0	0	0	0	0	0	0	0	0	0	0	0	0	0	0	0	0	0	0	0	0	0	0	0
	100041605	Gm3428	0	0	0	0	0	0	0	0	0	0	0	0	0	0	0	0	0	0	0	0	0	0	0	0	0	0	0	0	0	0	0	0	0	0	0	0
	100041618	Gm3434	0	0	0	0	0	0	0	0	0	0	0	0	0	0	0	0	0	0	0	0	0	0	0	0	0	0	0	0	0	0	0	0	0	0	0	0
	100041621	Gm3435	0.0944307	13	0	0	0.00769414	1	0.0673343	9	0	0	0.0083324	1	0.0430591	5	0.0082044	1	0.0169417	2	0.00990914	1	0	0	0.00760462	1	0	0	0.0507777	6	0.0415252	5	0.0333897	4	0.0182351	3	0.0158639	2
	100041631	Gm20879	0	0	0	0	0	0	0	0	0	0	0	0	0	0	0	0	0	0	0	0	0	0	0	0	0	0	0	0	0	0	0	0	0	0	0	0
	100041639	Gm3448	0	0	0	0	0	0	0	0	0	0	0	0	0	0	0	0	0	0	0	0	0	0	0	0	0	0	0	0	0	0	0	0	0	0	0	0
	100041642	Spin2-ps4	0	0	0	0	0	0	0	0	0	0	0	0	0	0	0	0	0	0	0	0	0	0	0	0	0	0	0	0	0	0	0	0	0	0	0	0
	100041651	Gm3453	0	0	0	0	0	0	0	0	0	0	0.0262673	1	0	0	0.0775913	3	0	0	0	0	0	0	0	0	0	0	0	0	0	0	0	0	0	0	0	0
	100041655	Gm10863	0.13874	4	0	0	0.146958	4	0.142898	4	0.127876	3	0.238723	6	0.246729	6	0.078352	2	0	0	0.189265	4	0.228788	5	0.108936	3	0.156847	4	0	0	0.11897	3	0.239154	6	0.348291	12	0.1515	4
	100041658	Mup7	0	0	0	0	0	0	0	0	0	0	0	0	0	0	0	0	0	0	0	0	0	0	0	0	0	0	0	0	0	0	0	0	0	0	0	0
	100041660	Gm3458	0	0	0	0	0	0	0	0	0	0	0	0	0	0	0	0	0	0	0	0	0	0	0	0	0	0	0	0	0	0	0	0	0	0	0	0
	100041662	Gm20880	0	0	0	0	0	0	0	0	0	0	0	0	0	0	0	0	0	0	0	0	0	0	0	0	0	0	0	0	0	0	0	0	0	0	0	0
	100041677	Gm13157	0.0969615	12	0.208426	26	0.154057	18	0.0832227	10	0.119158	12	0.120493	13	0.0287385	3	0.118642	13	0.113072	12	0.132271	12	0.106595	10	0.059214	7	0.0456731	5	0.197692	21	0.129335	14	0.176423	19	0.0811367	12	0.247051	28
	100041678	Gm3500	0	0	0	0	0	0	0	0	0	0	0	0	0.0141083	1	0	0	0	0	0	0	0	0	0.0249165	2	0	0	0	0	0	0	0.0410254	3	0	0	0	0
	100041680	Gm3470	0.154358	5	0	0	0.294301	9	0.0317967	1	0	0	0	0	0.0732005	2	0.209212	6	0.036001	1	0.0421138	1	0	0	0	0	0.0349005	1	0	0	0.141186	4	0	0	0.0258331	1	0.0337108	1
	100041682	Gm20881	0	0	0	0	0	0	0	0	0	0	0	0	0	0	0	0	0	0	0	0	0	0	0	0	0	0	0	0	0	0	0	0	0	0	0	0
	100041683	Gm20882	0	0	0	0	0	0	0	0	0	0	0	0	0	0	0	0	0	0	0	0	0	0	0	0	0	0	0	0	0	0	0	0	0	0	0	0
	100041687	Mup8	0	0	0	0	0	0	0	0	0	0	0	0	0	0	0	0	0	0	0	0	0	0	0	0	0	0	0	0	0	0	0	0	0	0	0	0
	100041688	Gm10104	0	0	0	0	0	0	0	0	0	0	0	0	0	0	0	0	0	0	0	0	0	0	0	0	0	0	0	0	0	0	0	0	0	0	0	0
	100041694	Gm10451	0.0528239	2	0	0	0	0	0.0272035	1	0	0	0.0302971	1	0	0	0.0596634	2	0.0308004	1	0	0	0	0	0	0	0.0597178	2	0.0307718	1	0	0	0.0303518	1	0	0	0	0
	100041697	Gm14719	12.3119	344	8.52193	240	11.7143	309	13.5656	368	10.9519	249	12.0291	293	15.912	375	9.09549	225	13.4811	323	14.6472	300	10.7652	228	12.6271	337	8.94194	221	9.17363	220	14.4039	352	12.0508	293	14.3756	480	16.0236	410
	100041698	Gm20883	0	0	0	0	0	0	0	0	0	0	0	0	0	0	0	0	0	0	0	0	0	0	0	0	0	0	0	0	0	0	0	0	0	0	0	0
	100041702	Gm3476	0	0	0	0	0	0	0	0	0	0	0	0	0	0	0	0	0	0	0	0	0	0	0	0	0	0	0	0	0	0	0	0	0	0	0	0
	100041708	LOC100041708	0	0	0	0	0	0	0	0	0	0	0	0	0	0	0	0	0	0	0	0	0	0	0	0	0	0	0	0	0	0	0	0	0.0135089	1	0	0
	100041712	LOC100041712	0	0	0	0	0	0	0	0	0	0	0	0	0	0	0	0	0	0	0	0	0	0	0	0	0	0	0	0	0	0	0	0	0	0	0	0
	100041714	Gm20884	0	0	0	0	0	0	0	0	0	0	0	0	0	0	0	0	0	0	0	0	0	0	0	0	0	0	0	0	0	0	0	0	0	0	0	0
	100041722	1700049E17Rik2	0	0	0	0	0	0	0	0	0	0	0	0	0	0	0	0	0	0	0	0	0	0	0	0	0	0	0	0	0	0	0	0	0	0	0	0
	100041724	Gm15217	0.209342	6	0.0346151	1	0.147828	4	0	0	0	0	0	0	0	0	0.0788157	2	0	0	0.190384	4	0.138085	3	0.0730539	2	0.394438	10	0.121949	3	0	0	0.160379	4	0.058392	2	0	0
	100041735	Gm3488	0	0	0	0	0	0	0	0	0	0	0	0	0	0	0	0	0	0	0	0	0	0	0	0	0	0	0	0	0	0	0	0	0	0	0	0
	100041739	1700025D23Rik	0	0	0	0	0	0	0	0	0	0	0	0	0	0	0	0	0	0	0	0	0	0	0	0	0	0	0	0	0	0	0	0	0	0	0	0
	100041749	Gm3495	0	0	0	0	0	0	0	0	0	0	0	0	0	0	0	0	0	0	0	0	0	0	0	0	0	0	0	0	0	0	0	0	0	0	0	0
	100041751	Gm20885	0	0	0	0	0	0	0	0	0	0	0	0	0	0	0	0	0	0	0	0	0	0	0	0	0	0	0	0	0	0	0	0	0	0	0	0
	100041759	Gm15293	0	0	0	0	0	0	0	0	0	0	0	0	0	0	0	0	0	0	0	0	0	0	0	0	0	0	0	0	0	0	0	0	0	0	0	0
	100041774	Gm10413	0	0	0	0	0	0	0	0	0	0	0	0	0	0	0	0	0	0	0	0	0	0	0	0	0	0	0	0	0	0	0	0	0	0	0	0
	100041776	Gm20886	0	0	0	0	0	0	0	0	0	0	0	0	0	0	0	0	0	0	0	0	0	0	0	0	0	0	0	0	0	0	0	0	0	0	0	0
	100041781	Gm3510	0.147378	27	0.113723	21	0.260178	45	0.118062	21	0.181115	27	0.131488	21	0.181197	28	0.184955	30	0.152769	24	0.25317	34	0.194425	27	0.148576	26	0.178953	29	0.222581	35	0.112334	18	0.156816	25	0.118757	26	0.13709	23
	100041787	Gm15292	0	0	0	0	0	0	0	0	0	0	0	0	0	0	0	0	0	0	0	0	0	0	0	0	0	0	0	0	0	0	0	0	0	0	0	0
	100041789	Gm20887	0	0	0	0	0	0	0	0	0	0	0	0	0	0	0	0	0	0	0	0	0	0	0	0	0	0	0	0	0	0	0	0	0	0	0	0
	100041811	Gm15299	0	0	0	0	0	0	0	0	0	0	0	0	0	0	0	0	0	0	0	0	0	0	0	0	0	0	0	0	0	0	0	0	0	0	0	0
	100041812	Gm20888	0	0	0	0	0	0	0	0	0	0	0	0	0	0	0	0	0	0	0	0	0	0	0	0	0	0	0	0	0	0	0	0	0	0	0	0
	100041818	Gm3527	0	0	0	0	0	0	0	0	0	0	0	0	0	0	0	0	0	0	0	0	0	0	0	0	0	0	0	0	0	0	0	0	0	0	0	0
	100041840	Gm10408	0	0	0	0	0	0	0	0	0	0	0	0	0	0	0	0	0	0	0	0	0	0	0	0	0	0	0	0	0	0	0	0	0	0	0	0
	100041864	Gm3552	0.0470776	1	0	0	0	0	0	0	0.0578545	1	0	0	0.111627	2	0	0	0	0	0	0	0.0621062	1	0	0	0	0	0	0	0	0	0.1082	2	0.196971	5	0	0
	100041874	Gm3558	0	0	0	0	0	0	0	0	0.00930501	1	0	0	0	0	0	0	0	0	0	0	0	0	0	0	0	0	0	0	0	0	0	0	0	0	0	0
	100041877	LOC100041877	0	0	0	0	0	0	0	0	0.0210801	1	0	0	0.0203364	1	0.0193743	1	0.0200035	1	0	0	0	0	0	0	0	0	0	0	0	0	0	0	0	0	0	0
	100041879	Gm3561	0.572046	13	0.698502	16	0.326269	7	1.08773	24	0.216307	4	2.67525	53	2.03459	39	1.88863	38	2.00128	39	2.88134	48	1.79957	31	1.65843	36	1.2934	26	2.05068	40	0.301863	6	0.0505674	1	0.220931	6	0.240253	5
	100041890	Gm15308	0	0	0	0	0	0	0	0	0	0	0	0	0	0	0	0	0	0	0	0	0	0	0	0	0	0	0	0	0	0	0	0	0	0	0	0
	100041895	Gm14850	0	0	0	0	0	0	0	0	0	0	0	0	0	0	0	0	0	0	0	0	0	0	0	0	0	0	0	0	0	0	0	0	0	0	0	0
	100041897	Gm20890	0	0	0	0	0	0	0	0	0	0	0	0	0	0	0	0	0	0	0	0	0	0	0	0	0	0	0	0	0	0	0	0	0	0	0	0
	100041903	LOC100041903	0	0	0	0	0	0	0	0	0	0	0	0	0	0	0	0	0	0	0	0	0	0	0	0	0	0	0	0	0	0	0	0	0	0	0	0
	100041913	Gm20891	0	0	0	0	0	0	0	0	0	0	0	0	0	0	0	0	0	0	0	0	0	0	0	0	0	0	0	0	0	0	0	0	0	0	0	0
	100041922	Gm20892	0	0	0	0	0	0	0	0	0	0	0	0	0	0	0	0	0	0	0	0	0	0	0	0	0	0	0	0	0	0	0	0	0	0	0	0
	100041925	Gm14586	8.68954	182	10.5631	223	10.064	199	7.67138	156	8.6838	148	9.201	168	9.16992	162	9.49106	176	7.29377	131	8.01118	123	10.8336	172	10.7966	216	11.173	207	10.7358	193	9.00701	165	7.84593	143	9.26897	232	8.86308	170
	100041931	Gm13403	0	0	0	0	0.0451117	5	0.0350924	4	0.0209354	2	0.00977079	1	0.0302953	3	0.0288621	3	0.0297993	3	0.0116197	1	0.011237	1	0.0624216	7	0	0	0.00992386	1	0.0292161	3	0.00978842	1	0.0356383	5	0.0465061	5
	100041934	Gm20893	0	0	0	0	0	0	0	0	0	0	0	0	0	0	0	0	0	0	0	0	0	0	0	0	0	0	0	0	0	0	0	0	0	0	0	0
	100041952	Gm15315	0	0	0	0	0	0	0	0	0	0	0	0	0	0	0	0	0	0	0	0	0	0	0	0	0	0	0	0	0	0	0	0	0	0	0	0
	100041953	Gm10094	23.3503	793	17.0897	585	23.361	749	22.0788	728	29.3108	810	25.9745	769	31.5583	904	27.3381	822	28.947	843	28.6803	714	29.2118	752	25.617	831	22.969	690	23.877	696	21.4789	638	21.3855	632	24.0485	976	21.768	677
	100041958	Gm3591	0	0	0	0	0	0	0	0	0	0	0	0	0	0	0	0	0	0	0	0	0	0	0	0	0	0	0	0	0	0	0	0	0	0	0	0
	100041964	Gm3594	0	0	0	0	0	0	0	0	0	0	0	0	0	0	0	0	0	0	0	0	0	0	0	0	0	0	0	0	0	0	0	0	0	0	0	0
	100041965	Oaz1-ps	32.8439	1341	29.3044	1206	32.195	1241	32.5669	1291	34.7942	1156	31.41	1118	32.3181	1113	25.4778	921	30.7037	1075	28.5666	855	36.1557	1119	36.8973	1439	31.7587	1147	33.5001	1174	36.5153	1304	32.2548	1146	34.1034	1664	37.6564	1408
	100041966	Gm20894	0	0	0	0	0	0	0	0	0	0	0	0	0	0	0	0	0	0	0	0	0	0	0	0	0	0	0	0	0	0	0	0	0	0	0	0
	100041968	Gm3596	0	0	0	0	0	0	0	0	0	0	0	0	0	0	0	0	0	0	0	0	0	0	0	0	0	0	0	0	0	0	0	0	0	0	0	0
	100041973	Gm20895	0	0	0	0	0	0	0	0	0	0	0	0	0	0	0	0	0	0	0	0	0	0	0	0	0	0	0	0	0	0	0	0	0	0	0	0
	100041979	Gm3604	0.207128	31	0.324813	49	0.353865	50	0.123872	18	0.22991	28	0.344898	45	0.348542	44	0.520719	69	0.350627	45	0.492195	54	0.440725	50	0.454673	65	0.430552	57	0.404792	52	0.481271	63	0.514441	67	0.441695	79	0.31373	43
	100041987	Gm20896	0	0	0	0	0	0	0	0	0	0	0	0	0	0	0	0	0	0	0	0	0	0	0	0	0	0	0	0	0	0	0	0	0	0	0	0
	100042008	Gm9794	151.456	3230	131.048	2817	151.735	3055	147.495	3054	180.019	3124	153.511	2854	182.007	3274	173.979	3285	188.76	3452	179.169	2801	187.928	3038	163.518	3331	158.235	2985	141.384	2588	155.794	2906	184.34	3421	169.31	4315	151.868	2966
	100042012	Gm20897	0	0	0	0	0	0	0	0	0	0	0	0	0	0	0	0	0	0	0	0	0	0	0	0	0	0	0	0	0	0	0	0	0	0	0	0
	100042013	Gm20898	0	0	0	0	0	0	0	0	0	0	0	0	0	0	0	0	0	0	0	0	0	0	0	0	0	0	0	0	0	0	0	0	0	0	0	0
	100042019	LOC100042019	0.0871936	2	0.0865057	2	0.277074	6	0.179613	4	0.6965	13	0.200039	4	0.413495	8	0.295449	6	0.305044	6	0.535258	9	0	0	0.410776	9	0.246432	5	0.15238	3	0.199382	4	0.551101	11	0.291852	8	0.285639	6
	100042023	Gm10193	0	0	0	0	0.0671583	1	0	0	0	0	0.0727293	1	0	0	0	0	0	0	0	0	0	0	0	0	0	0	0	0	0	0	0	0	0	0	0.0692341	1
	100042024	Gm3629	0	0	0	0	0	0	0	0	0	0	0	0	0	0	0	0	0	0	0	0	0	0	0	0	0	0	0	0	0	0	0	0	0	0	0	0
	100042025	Gm20899	0	0	0	0	0	0	0	0	0	0	0	0	0	0	0	0	0	0	0	0	0	0	0	0	0	0	0	0	0	0	0	0	0	0	0	0
	100042049	Gm15421	1.92181	66	0.779993	27	2.06648	67	1.52954	51	2.50489	70	1.83709	55	2.14035	62	2.95997	90	3.02213	89	1.98611	50	2.18959	57	1.67663	55	1.81052	55	1.69625	50	1.83105	55	2.40926	72	2.53407	104	1.43084	45
	100042054	Gm3642	0	0	0	0	0	0	0	0	0	0	0	0	0	0	0	0	0	0	0	0	0	0	0	0	0	0	0	0	0	0	0	0	0	0	0	0
	100042055	Gm10377	0	0	0	0	0	0	0	0	0	0	0	0	0	0	0	0	0	0	0	0	0	0	0	0	0	0	0	0	0	0	0	0	0	0	0	0
	100042056	9130019P16Rik	1.03576	197	1.11626	214	1.10268	198	0.980156	181	1.12426	174	0.434236	72	0.330365	53	0.457257	77	0.557943	91	0.753092	105	0.339867	49	0.352274	64	0.237753	40	0.385909	63	0.462866	77	0.326265	54	0.391563	89	0.516709	90
	100042057	Gm3643	0	0	0	0	0	0	0	0	0	0	0	0	0	0	0	0	0	0	0	0	0	0	0	0	0	0	0	0	0	0	0	0	0	0	0	0
	100042065	Gm3646	0	0	0	0	0	0	0	0	0	0	0	0	0	0	0	0	0	0	0	0	0	0	0	0	0	0	0	0	0	0	0	0	0	0	0	0
	100042069	Gm15210	20.9086	1476	20.9263	1489	21.5168	1434	20.5868	1411	21.7606	1250	17.1757	1057	18.5914	1107	18.5598	1160	16.7341	1013	18.4547	955	18.7065	1001	17.9593	1211	16.9913	1061	15.6953	951	16.3904	1012	16.3276	1003	17.4724	1474	16.9071	1093
	100042074	Gm3650	0.14661	8	0.163635	9	0.213529	11	0.169879	9	0.225215	10	0.147154	7	0.238997	11	0.0620972	3	0.106856	5	0	0	0.0483531	2	0.115115	6	0.10359	5	0.170811	8	0.0838118	4	0.0421199	2	0.138018	9	0.200117	10
	100042080	Gm20902	0	0	0	0	0	0	0	0	0	0	0	0	0	0	0	0	0	0	0	0	0	0	0	0	0	0	0	0	0	0	0	0	0	0	0	0
	100042100	Gm3667	0	0	0.044234	4	0.0826466	7	0.045922	4	0.0410942	3	0.0127861	1	0	0	0.0125896	1	0.0649924	5	0.167261	11	0.0147047	1	0.0233386	2	0.151214	12	0	0	0.0509763	4	0.0384274	3	0.0279818	3	0.109544	9
	100042103	Gm3669	0	0	0	0	0	0	0	0	0	0	0	0	0	0	0	0	0	0	0	0	0	0	0	0	0	0	0	0	0	0	0	0	0	0	0	0
	100042109	Gm10488	0	0	0	0	0	0	0	0	0	0	0	0	0	0	0	0	0	0	0	0	0	0	0	0	0	0	0	0	0	0	0	0	0	0	0	0
	100042110	Gm20903	0	0	0	0	0	0	0	0	0	0	0	0	0	0	0	0	0	0	0	0	0	0	0	0	0	0	0	0	0	0	0	0	0	0	0	0
	100042129	Gm3685	0	0	0	0	0	0	0	0	0	0	0	0	0	0	0	0	0	0	0	0	0	0	0	0	0	0	0	0	0	0	0	0	0	0	0	0
	100042130	Gm10376	0	0	0	0	0	0	0	0	0	0	0	0	0	0	0	0	0	0	0	0	0	0	0	0	0	0	0	0	0	0	0	0	0	0	0	0
	100042132	Gm12371	4.10051	387	4.82503	459	3.81589	340	4.00513	367	4.01052	308	1.5679	129	1.20593	96	1.20872	101	1.22326	99	0.809433	56	1.74726	125	1.60843	145	2.0004	167	1.09867	89	2.56823	212	3.12927	257	2.24319	253	2.61485	226
	100042143	Gm3693	0	0	0	0	0.00891291	1	0	0	0.0103407	1	0	0	0	0	0	0	0	0	0	0	0	0	0	0	0	0	0	0	0	0	0	0	0.0211236	3	0	0
	100042144	Gm14632	0	0	0	0	0	0	0	0	0	0	0	0	0	0	0	0	0	0	0	0	0	0	0	0	0	0	0	0	0	0	0	0	0	0	0	0
	100042149	Gm3696	0.00845827	2	0	0	0.00895925	2	0	0	0.0155918	3	0.00970246	2	0	0	0	0	0	0	0.00576923	1	0	0	0.0221375	5	0	0	0.0147817	3	0.0048353	1	0.00971997	2	0.0106167	3	0	0
	100042150	Nrg2	1.08241	429	1.13144	452	1.17859	441	1.21879	469	1.04183	336	1.18953	411	0.993109	332	1.04017	365	1.07689	366	1.27006	369	0.828807	249	1.16488	441	1.28072	449	1.01415	345	1.11639	387	1.067	368	1.25623	595	1.14338	415
	100042159	Gm3701	0	0	0	0	0	0	0	0	0	0	0	0	0	0	0	0	0	0	0	0	0	0	0	0	0	0	0	0	0	0	0	0	0	0	0	0
	100042165	BC005561	0.801219	176	0.808447	179	0.708837	147	1.08311	231	0.900715	161	0.960853	184	0.766394	142	0.786696	153	0.891874	168	1.08678	175	0.576541	96	0.738717	155	0.859464	167	1.03955	196	0.723477	139	0.732403	140	0.864734	227	0.810283	163
	100042168	Gm3706	0	0	0	0	0	0	0	0	0	0	0	0	0	0	0	0	0	0	0	0	0	0	0	0	0	0	0	0	0	0	0	0	0	0	0	0
	100042173	Rps15a-ps6	0.0572473	2	0.113591	4	0.060638	2	0.147407	5	0.316585	9	0.131336	4	0.169676	5	0.193978	6	0.100139	3	0.195236	5	0.226567	6	0.0898988	3	0.323592	10	0.133394	4	0.229084	7	0.164467	5	0.11976	5	0.125025	4
	100042175	Gm10230	0	0	0	0	0	0	0	0	0	0	0	0	0	0	0	0	0	0	0	0	0	0	0	0	0	0	0	0	0	0	0	0	0	0	0	0
	100042178	Gm13111	0.111517	12	0.0553187	6	0.275619	28	0.153146	16	0.159886	14	0.223862	21	0.165264	15	0.157445	15	0.0758603	7	0.0633865	5	0.0858181	7	0.0875611	9	0.0840472	8	0.0541355	5	0.159376	15	0.128152	12	0.132199	17	0.111626	11
	100042194	Gm13446	0.0115787	1	0.0459495	4	0	0	0.0596287	5	0.0284586	2	0	0	0	0	0	0	0.0270052	2	0	0	0.015275	1	0.0242437	2	0.0261797	2	0	0	0	0	0.0532236	4	0.038756	4	0.0252873	2
	100042195	Gm20905	0	0	0	0	0	0	0	0	0	0	0	0	0	0	0	0	0	0	0	0	0	0	0	0	0	0	0	0	0	0	0	0	0	0	0	0
	100042198	Gm3716	0.0410618	5	0.0407378	5	0.0434939	5	0.101502	12	0.0100923	1	0.113045	12	0.0778903	8	0.0185513	2	0.162807	17	0.156842	14	0.0325019	3	0.0859757	10	0.0649888	7	0.124383	13	0.0469471	5	0.0188747	2	0.0137441	2	0.0179353	2
	100042201	Gm20906	0	0	0	0	0	0	0	0	0	0	0	0	0	0	0	0	0	0	0	0	0	0	0	0	0	0	0	0	0	0	0	0	0	0	0	0
	100042218	Gm3728	0	0	0	0	0	0	0	0	0	0	0	0	0	0	0	0	0	0	0	0	0	0	0	0	0	0	0	0	0	0	0	0	0.0746652	3	0	0
	100042235	Gm3739	0.220429	16	0.341703	25	0.350227	24	0.127707	9	0.474056	28	0.268657	17	0.375666	23	0.311211	20	0.224922	14	0.281907	15	0.399845	22	0.216345	15	0.311495	20	0.144458	9	0.157514	10	0.205814	13	0.27668	24	0.225658	15
	100042237	Gm3740	0.00683451	1	0.0406835	6	0.0651538	9	0	0	0	0	0.0470391	6	0.032411	4	0.0308776	4	0.00797009	1	0.0186468	2	0.0180326	2	0	0	0	0	0.023888	3	0.0234423	3	0.023562	3	0.0228763	4	0.0298523	4
	100042254	Gm3750	0	0	0	0	0	0	0	0	0	0	0	0	0	0	0	0	0	0	0	0	0	0	0	0	0	0	0	0	0	0	0	0	0	0	0	0
	100042267	Gm3757	0	0	0	0	0	0	0	0	0	0	0	0	0	0	0	0	0	0	0	0	0	0	0	0	0	0	0	0	0	0	0	0	0	0	0	0
	100042268	Gm20907	0	0	0	0	0	0	0	0	0	0	0	0	0	0	0	0	0	0	0	0	0	0	0	0	0	0	0	0	0	0	0	0	0	0	0	0
	100042275	Gm3763	0	0	0	0	0	0	0	0	0	0	0	0	0	0	0	0	0	0	0	0	0	0	0	0	0	0	0	0	0	0	0	0	0	0	0	0
	100042277	Gm3764	0.0192283	8	0.0214611	9	0.0178213	7	0.0123778	5	0.0206762	7	0.0165425	6	0.0113982	4	0.0135737	5	0.0140145	5	0.0131152	4	0.0126833	4	0.0100651	4	0.0407582	15	0.0168017	6	0.0302284	11	0.0276206	10	0.0160901	8	0.00524917	2
	100042279	Gm20908	0	0	0	0	0	0	0	0	0	0	0	0	0	0	0	0	0	0	0	0	0	0	0	0	0	0	0	0	0	0	0	0	0	0	0	0
	100042291	Gm3772	0	0	0	0	0	0	0	0	0	0	0	0	0	0	0	0	0	0	0	0	0	0	0	0	0	0	0.0312975	1	0	0	0	0	0	0	0.0293338	1
	100042294	Gm3775	0	0	0	0	0	0	0	0	0	0	0	0	0	0	0.0151534	1	0	0	0	0	0	0	0.0140456	1	0	0	0	0	0	0	0	0	0	0	0	0
	100042295	Gm3776	0	0	0	0	0	0	0	0	0.0331637	1	0	0	0.0319938	1	0	0	0.03147	1	0	0	0.106803	3	0	0	0.030508	1	0.0314407	1	0	0	0	0	0	0	0.117872	4
	100042304	Gm10338	0	0	0	0	0	0	0	0	0	0	0	0	0	0	0	0	0	0	0	0	0	0	0	0	0	0	0	0	0	0	0	0	0	0	0	0
	100042314	Gm10639	0	0	0	0	0	0	0	0	0.0331637	1	0	0	0	0	0	0	0.06294	2	0	0	0	0	0	0	0	0	0	0	0.0308541	1	0	0	0	0	0	0
	100042321	Gm20909	0	0	0	0	0	0	0	0	0	0	0	0	0	0	0	0	0	0	0	0	0	0	0	0	0	0	0	0	0	0	0	0	0	0	0	0
	100042332	2810410L24Rik	3.57864	259	2.63196	192	2.72221	186	3.84243	270	3.76959	222	1.91781	121	2.67013	163	2.99638	192	2.65863	165	2.54459	135	2.29673	126	2.12639	147	1.6089	103	2.07663	129	4.66028	295	4.20773	265	4.26642	369	4.55655	302
	100042335	Rps15a-ps5	2.47751	50	1.22898	25	2.30934	44	1.27588	25	1.58322	26	1.0231	18	1.05741	18	3.46988	62	0.982313	17	1.41948	21	2.74546	42	2.17873	42	3.02491	54	2.02053	35	2.7193	48	2.73319	48	1.16097	28	1.83965	34
	100042337	Gm20910	0	0	0	0	0	0	0	0	0	0	0	0	0	0	0	0	0	0	0	0	0	0	0	0	0	0	0	0	0	0	0	0	0	0	0	0
	100042342	Gm10375	0	0	0	0	0	0	0	0	0	0	0	0	0	0	0	0	0	0	0	0	0	0	0	0	0	0	0	0	0	0	0	0	0	0	0	0
	100042355	Gm10705	0	0	0	0	0	0	0	0	0	0	0	0	0	0	0	0	0	0	0	0	0	0	0	0	0	0	0	0	0	0	0	0	0	0	0	0
	100042357	Gm20911	0	0	0	0	0	0	0	0	0	0	0	0	0	0	0	0	0	0	0	0	0	0	0.0371312	1	0	0	0	0	0	0	0	0	0	0	0	0
	100042391	Gm20912	0	0	0	0	0	0	0	0	0	0	0	0	0	0	0	0	0	0	0	0	0	0	0	0	0	0	0	0	0	0	0	0	0	0	0	0
	100042395	Gm20913	0	0	0	0	0	0	0	0	0	0	0	0	0	0	0	0	0	0	0	0	0	0	0	0	0	0	0	0	0	0	0	0	0	0	0	0
	100042401	Gm20914	0	0	0	0	0	0	0	0	0	0	0	0	0	0	0	0	0	0	0	0	0	0	0	0	0	0	0	0	0	0	0	0	0	0	0	0
	100042408	Gm3830	0.236481	19	0.0617409	5	0.158203	12	0.115374	9	0.0305911	2	0.0856633	6	0.103292	7	0.112463	8	0.159658	11	0.101873	6	0.0985178	6	0.156362	12	0.19699	14	0	0	0.0569212	4	0.171636	12	0.343696	33	0.312595	23
	100042415	Mnd1-ps	0.0340099	4	0.0506124	6	0.0540365	6	0.0437864	5	0.0313466	3	0.0195064	2	0.0100802	1	0.0960335	10	0.0793216	8	0.0463951	4	0.0112167	1	0.0089013	1	0.0768969	8	0	0	0.0388846	4	0.0683954	7	0.0426889	6	0	0
	100042417	Gm20916	0	0	0	0	0	0	0	0	0	0	0	0	0	0	0	0	0	0	0	0	0	0	0	0	0	0	0	0	0	0	0	0	0	0	0	0
	100042424	Gm3837	30.6696	775	31.0165	790	35.5461	848	32.3631	794	38.7603	797	34.4093	758	38.6128	823	35.0875	785	36.2269	785	32.3369	599	37.5888	720	31.5696	762	32.3905	724	27.2486	591	32.3507	715	33.3344	733	32.7838	990	33.7495	781
	100042428	Gm20917	0	0	0	0	0	0	0	0	0	0	0	0	0	0	0	0	0	0	0	0	0	0	0	0	0	0	0	0	0	0	0	0	0	0	0	0
	100042437	Vmn1r79	0	0	0	0	0	0	0	0	0	0	0	0	0	0	0	0	0	0	0	0	0	0	0	0	0	0	0	0	0	0	0	0	0	0	0	0
	100042440	Gm20919	0	0	0	0	0	0	0	0	0	0	0	0	0	0	0	0	0	0	0	0	0	0	0	0	0	0	0	0	0	0	0	0	0	0	0	0
	100042443	Gm20920	0	0	0	0	0	0	0	0	0	0	0	0	0	0	0	0	0	0	0	0	0	0	0	0	0	0	0	0	0	0	0	0	0	0	0	0
	100042450	Gm16532	0.473872	44	0.651775	61	0.821355	72	0.598998	54	0.595585	45	0.358267	29	0.549037	43	0.437913	36	0.364218	29	0.293835	20	0.497275	35	0.484824	43	0.560065	46	0.501903	40	0.689553	56	0.544558	44	0.711956	79	0.423371	36
	100042464	2610203C20Rik	7.99614	874	8.56843	944	7.73326	798	7.00135	743	7.2519	645	5.44675	519	5.87887	542	6.13808	594	6.49744	609	6.22782	499	6.02268	499	5.63189	588	7.44688	720	6.22492	584	7.30123	698	7.65392	728	6.90548	902	7.42282	743
	100042465	Gm3858	0	0	0	0	0	0	0	0	0	0	0	0	0	0	0	0	0	0	0	0	0	0	0	0	0	0	0	0	0	0	0	0	0	0	0	0
	100042475	Gm20921	0	0	0	0	0	0	0	0	0	0	0	0	0	0	0	0	0	0	0	0	0	0	0	0	0	0	0	0	0	0	0	0	0	0	0	0
	100042480	Nhsl2	0.354009	264	0.373833	281	0.359353	253	0.410196	297	0.431753	262	0.436847	284	0.383136	241	0.445282	294	0.401883	257	0.462804	253	0.355572	201	0.478711	341	0.39263	259	0.414008	265	0.438479	286	0.389865	253	0.454448	405	0.491995	336
	100042484	4732419C18Rik	0.0324071	5	0	0	0	0	0	0	0	0	0	0	0	0	0	0	0	0	0.00884171	1	0.00855048	1	0	0	0	0	0.0075513	1	0.0148208	2	0	0	0.0162708	3	0.00707751	1
	100042493	Ccl21b	0	0	0	0	0	0	0	0	0	0	0	0	0	0	0	0	0	0	0	0	0	0	0	0	0	0	0	0	0	0	0	0	0	0	0	0
	100042498	Mir22hg	5.0751	380	5.10132	385	4.59764	325	5.55734	404	4.38223	267	3.17126	207	3.11927	197	2.88119	191	2.86573	184	3.04259	167	3.18904	181	2.99215	214	3.80483	252	4.43464	285	4.15338	272	4.02111	262	3.83331	343	4.22932	290
	100042499	Vmn2r55	0	0	0	0	0	0	0	0	0	0	0	0	0	0	0	0	0	0	0	0	0	0	0	0	0	0	0.0117132	1	0	0	0	0	0	0	0	0
	100042503	Gm3873	0.398074	8	0.1481	3	0.316239	6	0.256252	5	0.3669	6	0.342472	6	0.648921	11	0.168606	3	0.580269	10	0.203639	3	0.262575	4	0.208373	4	0.0562531	1	0.289865	5	0.113782	2	0.228727	4	0.374744	9	0.217342	4
	100042509	Gm20923	0	0	0	0	0	0	0	0	0	0	0	0	0	0	0	0	0	0	0	0	0	0	0	0	0	0	0	0	0	0	0	0	0	0	0	0
	100042512	Gm20924	0	0	0	0	0	0	0	0	0	0	0	0	0	0	0	0	0	0	0	0	0	0	0	0	0	0	0	0	0	0	0	0	0	0	0	0
	100042513	Gm3878	0	0	0	0	0	0	0.0310649	2	0	0	0	0	0	0	0	0	0.0175862	1	0	0	0	0	0	0	0	0	0	0	0	0	0	0	0	0	0	0
	100042514	Sprr2a3	0	0	0	0	0	0	0	0	0	0	0	0	0	0	0	0	0	0	0	0	0	0	0	0	0	0	0	0	0	0	0	0	0	0	0	0
	100042519	Gm3883	0	0	0	0	0	0	0	0	0	0	0	0	0	0	0	0	0	0	0	0	0	0	0	0	0	0	0	0	0	0	0	0	0	0	0	0
	100042533	Gm11578	3.23312	183	4.17165	238	2.63864	141	3.14804	173	3.36531	155	1.64156	81	1.86417	89	1.81589	91	1.23617	60	2.1209	88	1.53828	66	1.66464	90	2.19703	110	2.1407	104	1.55537	77	1.88815	93	1.33055	90	1.81347	94
	100042537	Gm20925	0	0	0	0	0	0	0	0	0	0	0	0	0	0	0	0	0	0	0	0	0	0	0	0	0	0	0	0	0	0	0	0	0	0	0	0
	100042539	Gm3893	0	0	0	0	0	0	0	0	0	0	0	0	0	0	0	0	0	0	0	0	0	0	0	0	0	0	0	0	0	0	0	0	0	0	0	0
	100042548	Gm3898	0	0	0.0454365	4	0	0	0.0117926	1	0	0	0	0	0	0	0	0	0	0	0.0312378	2	0	0	0	0	0.0129437	1	0	0	0.078543	6	0.0263147	2	0	0	0	0
	100042550	Gm20926	0	0	0	0	0	0	0	0	0	0	0	0	0	0	0	0	0	0	0	0	0	0	0	0	0	0	0	0	0	0	0	0	0	0	0	0
	100042555	Gm13305	0	0	0	0	0	0	0	0	0	0	0	0	0	0	0	0	0	0	0	0	0	0	0	0	0	0	0	0	0	0	0	0	0	0	0	0
	100042561	Gm10177	0.373532	7	0.0529407	1	0.73479	13	0.549609	10	0.327886	5	0.306056	5	1.20201	19	0.482166	8	1.43124	23	0.946323	13	1.33753	19	0.893836	16	0.241303	4	0.559531	9	0.36606	6	0.735859	12	0.803749	18	0.640963	11
	100042563	Gm20927	0	0	0	0	0	0	0	0	0	0	0	0	0	0	0	0	0	0	0	0	0	0	0	0	0	0	0	0	0	0	0	0	0	0	0	0
	100042565	Gm20928	0	0	0	0	0	0	0	0	0	0	0	0	0	0	0	0	0	0	0	0	0	0	0	0	0	0	0	0	0	0	0	0	0	0	0	0
	100042577	Gm3912	0.118671	4	0.0883011	3	0.031425	1	0.183341	6	0.145837	4	0.0680637	2	0.211038	6	0.134036	4	0.172986	5	0.0404717	1	0.0782772	2	0.0931782	3	0.0670792	2	0	0	0.440961	13	0.136373	4	0.273084	11	0.161982	5
	100042578	Gm20929	0	0	0	0	0	0	0	0	0	0	0	0	0	0	0	0	0	0	0	0	0	0	0	0	0	0	0	0	0	0	0	0	0	0	0	0
	100042584	Gm16523	0.0744817	15	0.0788204	16	0.0683742	13	0.0562568	11	0.0793277	13	0.0683503	12	0.0941898	16	0.078517	14	0.0405333	7	0.142247	21	0.0327528	5	0.0727771	14	0.0561347	10	0.144627	25	0.0567715	10	0.0798858	14	0.0872561	21	0.0704876	13
	100042585	Gm20930	0	0	0	0	0	0	0	0	0	0	0	0	0	0	0	0	0	0	0	0	0	0	0	0	0	0	0	0	0	0	0	0	0	0	0	0
	100042588	Gm3916	0	0	0	0	0	0	0	0	0	0	0.0202358	1	0	0	0	0	0	0	0	0	0	0	0	0	0	0	0	0	0	0	0	0	0	0	0	0
	100042591	Vmn2r31	0	0	0	0	0	0	0	0	0	0	0	0	0	0	0	0	0	0	0	0	0	0	0	0	0	0	0	0	0	0	0	0	0	0	0	0
	100042594	Gm20931	0	0	0	0	0	0	0	0	0	0	0	0	0	0	0	0	0	0	0	0	0	0	0	0	0	0	0	0	0	0	0	0	0	0	0	0
	100042605	Rbakdn	0	0	0	0	0.0392812	1	0	0	0	0	0	0	0	0	0	0	0	0	0	0	0	0	0	0	0	0	0	0	0	0	0	0	0	0	0	0
	100042619	Gm20932	0	0	0	0	0	0	0	0	0	0	0	0	0	0	0	0	0	0	0	0	0	0	0	0	0	0	0	0	0	0	0	0	0	0	0	0
	100042625	Gm3934	43.6854	1441	39.7315	1321	46.5298	1449	43.9642	1408	45.0424	1209	45.2777	1302	48.4853	1349	44.0342	1286	48.9288	1384	42.638	1031	46.7928	1170	45.798	1443	45.6509	1332	46.093	1305	44.609	1287	42.8858	1231	42.847	1689	43.0355	1300
	100042636	Vmn2r34	0	0	0	0	0	0	0	0	0	0	0	0	0	0	0	0	0	0	0	0	0	0	0	0	0	0	0	0	0	0	0	0	0	0	0	0
	100042639	Gm3942	0	0	0	0	0	0	0	0	0	0	0	0	0	0	0	0	0	0	0.029065	1	0	0	0	0	0	0	0	0	0	0	0	0	0	0	0	0
	100042648	Gm3948	0.0263137	3	0	0	0	0	0	0	0.0215583	2	0	0	0.0311967	3	0.0396277	4	0	0	0.0239308	2	0	0	0	0	0	0	0.0102191	1	0.0300853	3	0	0	0.0293589	4	0	0
	100042649	Gm20933	0	0	0	0	0	0	0	0	0	0	0	0	0	0	0	0	0	0	0	0	0	0	0	0	0	0	0	0	0	0	0	0	0	0	0	0
	100042653	Vmn2r36	0	0	0	0	0	0	0	0	0	0	0	0	0	0	0	0	0	0	0	0	0	0	0	0	0	0	0	0	0	0	0	0	0	0	0	0
	100042663	1700003E24Rik	0	0	0	0	0	0	0	0	0	0	0	0	0	0	0	0	0	0	0	0	0	0	0	0	0	0	0	0	0	0	0	0	0	0	0	0
	100042669	Gm20934	0	0	0	0	0	0	0	0	0	0	0	0	0	0	0	0	0	0	0	0	0	0	0	0	0	0	0	0	0	0	0	0	0	0	0	0
	100042679	Gm16386	0.530836	95	0.543279	98	0.443903	75	0.512213	89	0.508149	74	0.519185	81	0.178865	27	0.492276	78	0.397487	61	0.480223	63	0.361205	49	0.321742	55	0.467457	74	0.455708	70	0.408873	64	0.423803	66	0.289899	62	0.402709	66
	100042682	Gm20935	0	0	0	0	0	0	0	0	0	0	0	0	0	0	0	0	0	0	0	0	0	0	0	0	0	0	0	0	0	0	0	0	0	0	0	0
	100042688	Gm10302	0	0	0	0	0	0	0	0	0	0	0	0	0	0	0	0	0	0	0	0	0	0	0	0	0	0	0	0	0	0	0	0	0	0	0	0
	100042689	Gm20936	0	0	0	0	0	0	0	0	0	0	0	0	0	0	0	0	0	0	0	0	0	0	0	0	0	0	0	0	0	0	0	0	0	0	0	0
	100042690	Gm13769	0	0	0	0	0	0	0	0	0	0	0	0	0	0	0	0	0	0	0	0	0	0	0	0	0	0	0	0	0	0	0	0	0	0	0	0
	100042709	Gm20937	0	0	0	0	0	0	0	0	0	0	0	0	0	0	0	0	0	0	0	0	0	0	0	0	0	0	0	0	0	0	0	0	0	0	0	0
	100042715	Gm3985	0	0	0.0093041	1	0	0	0.0289774	3	0.0115249	1	0.0430303	4	0	0	0.0423693	4	0	0	0.0127932	1	0.0742311	6	0	0	0	0	0.0655567	6	0.0107222	1	0.010777	1	0.0392376	5	0	0
	100042757	Gm4013	0.737059	13	0.562495	10	0.60055	10	0.408772	7	0.278703	4	0.130074	2	0.806613	12	0.704415	11	0.462821	7	0.232031	3	0.224388	3	0.712275	12	0.0640961	1	1.05689	16	0.324116	5	0.977312	15	0.521879	11	0.185734	3
	100042761	Gm10697	0	0	0	0	0	0	0	0	0	0	0	0	0	0	0	0	0	0	0	0	0	0	0	0	0	0	0	0	0	0	0	0	0	0	0	0
	100042773	Gm4024	9.77026	541	9.35275	522	10.1768	532	9.89565	532	10.2313	461	10.586	511	8.43588	394	9.03628	443	8.00292	380	8.62269	350	9.76817	410	10.7958	571	9.08535	445	8.45837	402	8.2386	399	8.52971	411	8.5535	566	7.86851	399
	100042776	Gm4027	0	0	0	0	0	0	0	0	0	0	0	0	0	0	0	0	0	0	0	0	0	0	0	0	0	0	0	0	0	0	0	0	0	0	0	0
	100042781	Vmn2r40	0	0	0	0	0	0	0	0	0	0	0	0	0	0	0	0	0	0	0	0	0	0	0	0	0	0	0	0	0	0	0	0	0	0	0	0
	100042782	Gm14458	0	0	0	0	0	0	0	0	0	0	0	0	0	0	0	0	0	0	0	0	0	0	0	0	0	0	0	0	0	0	0	0	0	0	0	0
	100042784	Prdm11	1.24866	99	1.62672	130	1.05543	79	1.28608	99	1.1005	71	1.69277	117	0.957009	64	0.925979	65	1.19138	81	1.70338	99	1.16474	70	1.63734	124	1.25478	88	1.32253	90	1.70163	118	1.17403	81	1.35095	128	1.54255	112
	100042786	Gm16381	0	0	0	0	0	0	0	0	0	0	0	0	0	0	0	0	0	0	0	0	0	0	0	0	0	0	0	0	0	0	0	0	0	0	0	0
	100042793	Gm15234	0.0508755	5	0.0504741	5	0.0646666	6	0.11528	11	0.0375131	3	0.0583592	5	0	0	0	0	0.0118657	1	0.0416415	3	0.0134233	1	0.0319571	3	0.0460121	4	0.0118547	1	0.023267	2	0.0116929	1	0.0340578	4	0.0777763	7
	100042794	Gm4035	0.0446702	1	0.0443178	1	0	0	0.0460089	1	0.109792	2	0	0	0	0	0.151362	3	0	0	0	0	0.0589303	1	0.0467656	1	0	0	0.104088	2	0.0510728	1	0	0	0	0	0	0
	100042802	AI463229	0	0	0	0	0	0	0	0	0	0	0	0	0	0	0	0	0	0	0	0	0	0	0	0	0	0	0	0	0	0	0	0	0	0	0	0
	100042807	Eif3j2	3.8806	398	4.14019	428	3.79029	367	3.68558	367	5.02057	419	3.35535	300	3.21356	278	3.18267	289	3.19506	281	3.73756	281	4.3605	339	4.18512	410	3.52727	320	3.78279	333	3.58958	322	4.03369	360	3.40228	417	3.3751	317
	100042810	Vmn2r45	0	0	0	0	0	0	0	0	0	0	0	0	0	0	0	0	0	0	0	0	0	0	0	0	0	0	0	0	0	0	0	0	0	0	0	0
	100042814	Apol7d	0	0	0	0	0.0418824	2	0	0	0	0	0	0	0	0	0	0	0	0	0.0809094	3	0	0	0	0	0	0	0	0	0	0	0.0227193	1	0	0	0	0
	100042827	Gm12052	0	0	0	0	0.0197129	3	0.0127789	2	0.0152473	2	0.00711608	1	0.0588377	8	0	0	0.00723429	1	0	0	0	0	0	0	0	0	0	0	0	0	0	0	0	0	0	0
	100042834	Gm4055	0	0	0	0	0	0	0	0	0	0	0	0	0	0	0	0	0	0	0.0289865	1	0	0	0	0	0	0	0	0	0	0	0	0	0	0	0	0
	100042840	Gm16501	0	0	0	0	0	0	0	0	0	0	0	0	0	0	0	0	0	0	0	0	0	0	0	0	0	0	0	0	0	0	0	0	0	0	0	0
	100042848	Vmn2r41	0	0	0	0	0	0	0	0	0	0	0	0	0	0	0	0	0	0	0	0	0	0	0	0	0	0	0	0	0	0	0	0	0	0	0	0
	100042849	Gm4064	0	0	0	0	0	0	0	0	0	0	0	0	0	0	0	0	0	0	0	0	0	0	0	0	0	0	0	0	0	0	0	0	0	0	0	0
	100042855	Gm10267	0	0	0	0	0	0	0	0	0	0	0	0	0	0	0	0	0	0	0	0	0	0	0	0	0	0	0	0	0	0	0	0	0	0	0	0
	100042856	Gm4070	0	0	0	0	0	0	0	0	0	0	0	0	0	0	0	0	0	0	0	0	0	0	0	0	0	0	0	0	0	0	0	0	0	0	0	0
	100042874	Gm10256	0	0	0	0	0	0	0	0	0	0	0	0	0	0	0	0	0	0	0	0	0	0	0	0	0	0	0	0	0	0	0	0	0	0	0	0
	100042875	Gm12059	0.250322	36	0.310434	45	0.353531	48	0.307956	43	0.529799	62	0.159524	20	0.280286	34	0.29844	38	0.38111	47	0.218168	23	0.29354	32	0.262064	36	0.298712	38	0.243035	30	0.2862	36	0.359577	45	0.244379	42	0.356866	47
	100042880	Rpl17-ps10	0.190824	5	0	0	0.161701	4	0.0786172	2	0.0469015	1	0	0	0.135741	3	0.129319	3	0.0445061	1	0.156189	3	0.100696	2	0.0799101	2	0.0431456	1	0.266788	6	0.043635	1	0.175431	4	0.0638722	2	0	0
	100042881	Gm10352	0	0	0	0	0	0	0	0	0	0	0	0	0	0	0	0	0	0	0	0	0	0	0	0	0	0	0	0	0	0	0	0	0	0	0	0
	100042889	C920021L13Rik	1.69447	124	2.16916	160	1.67903	116	1.87192	133	1.25949	75	1.00321	64	1.31227	81	1.29649	84	1.35452	85	1.06256	57	1.02756	57	1.17309	82	0.942354	61	1.06669	67	0.984291	63	0.989316	63	0.903351	79	0.835622	56
	100042891	Vmn2r47	0	0	0	0	0	0	0	0	0	0	0	0	0	0	0	0	0	0	0	0	0	0	0	0	0	0	0	0	0	0	0	0	0	0	0	0
	100042894	Vmn2r46	0	0	0	0	0	0	0	0	0	0	0	0	0	0	0	0	0	0	0	0	0	0	0	0	0	0	0	0	0	0	0	0	0	0	0	0
	100042899	Gm4098	0	0	0	0	0	0	0	0	0	0	0	0	0	0	0	0	0	0	0	0	0	0	0	0	0	0	0	0	0	0	0	0	0	0	0	0
	100042918	Gm9763	18.5069	266	14.0813	204	23.2879	316	17.485	244	16.8439	197	17.558	220	20.1265	244	23.0249	293	13.793	170	17.9383	189	25.8834	282	25.1292	345	24.619	313	23.4262	289	21.5572	271	16.6303	208	17.6988	304	18.6135	245
	100042921	Vmn2r51	0	0	0	0	0	0	0	0	0	0	0	0	0	0	0	0	0	0	0	0	0	0	0	0	0	0	0	0	0	0	0	0	0	0	0	0
	100042922	Gm14483	0	0	0	0	0	0	0	0	0	0	0	0	0	0	0	0	0	0	0	0	0	0	0	0	0	0	0	0	0	0	0	0	0	0	0	0
	100042926	Gm13546	0	0	0	0	0	0	0	0	0	0	0	0	0	0	0	0	0	0	0	0	0	0	0	0	0	0	0	0	0	0	0	0	0	0	0	0
	100042927	Gm14474	0	0	0	0	0	0	0	0	0	0	0	0	0	0	0	0	0	0	0	0	0	0	0	0	0	0	0	0	0	0	0	0	0	0	0	0
	100042929	Gm14477	0	0	0	0	0	0	0	0	0	0	0	0	0	0	0	0	0	0	0	0	0	0	0	0	0	0	0	0	0	0	0	0	0	0	0	0
	100042931	Gm14476	0	0	0	0	0	0	0	0	0	0	0	0	0	0	0	0	0	0	0	0	0	0	0	0	0	0	0	0	0	0	0	0	0	0	0	0
	100042939	Gm14479	0	0	0	0	0	0	0	0	0	0	0	0	0	0	0	0	0	0	0	0	0	0	0	0	0	0	0	0	0	0	0	0	0	0	0	0
	100042940	Gm4117	0	0	0	0	0	0	0.020414	3	0	0	0	0	0.0156653	2	0	0	0	0	0	0	0.00871574	1	0	0	0.0074689	1	0.030789	4	0.0226609	3	0.0455532	6	0	0	0.00721431	1
	100042943	Gm14482	0	0	0	0	0	0	0	0	0	0	0	0	0	0	0	0	0	0	0	0	0	0	0	0	0	0	0	0	0	0	0	0	0	0	0	0
	100042944	Gm14478	0	0	0	0	0	0	0	0	0	0	0	0	0	0	0	0	0	0	0	0	0	0	0	0	0	0	0	0	0	0	0	0	0	0	0	0
	100042945	Gm4120	0	0	0.10693	6	0.0380546	2	0	0	0	0	0.0206057	1	0.0212967	1	0.121735	6	0	0	0	0	0	0	0.018806	1	0	0	0	0	0	0	0	0	0.0150316	1	0.0196154	1
	100042946	Gm14475	0	0	0	0	0	0	0	0	0	0	0	0	0	0	0	0	0	0	0	0	0	0	0	0	0	0	0	0	0	0	0	0	0	0	0	0
	100042948	Gm15760	4.53917	663	5.83467	859	4.45268	614	5.58486	792	5.40158	642	4.14665	528	4.38311	540	4.56239	590	3.99198	500	4.81924	516	6.68367	740	6.00641	838	6.60988	854	7.6176	955	4.85318	620	4.61832	587	4.25094	742	5.30801	710
	100042951	Gm4123	0.0270325	2	0.0536385	4	0.186119	13	0.041764	3	0.0996623	6	0.0775224	5	0.0320488	2	0.12213	8	0.110334	7	0.147507	8	0	0	0.113202	8	0.137522	9	0.0472421	3	0	0	0.108727	7	0.0565516	5	0.0442781	3
	100042959	Gm4130	0.101977	7	0.158986	11	0.0771553	5	0.0600191	4	0.143225	8	0.116978	7	0.0345431	2	0.0822721	5	0.0849437	5	0.158987	8	0.115313	6	0.0610061	4	0.0823471	5	0.0509188	3	0.116594	7	0.0837064	5	0.121906	10	0.15908	10
	100042960	Gm4131	0	0	0	0	0	0	0	0	0	0	0	0	0	0	0	0	0	0	0	0	0	0	0	0	0	0	0	0	0.0254641	2	0	0	0	0	0.0729605	6
	100042964	Gm4133	0	0	0	0	0	0	0	0	0	0	0	0	0	0	0	0	0	0	0	0	0	0	0	0	0	0	0	0	0	0	0	0	0	0	0	0
	100042966	Vmn1r-ps79	0	0	0	0	0	0	0	0	0	0	0	0	0	0	0	0	0	0	0	0	0	0	0	0	0	0	0	0	0	0	0	0	0	0	0	0
	100042968	Vmn1r101	0	0	0	0	0	0	0	0	0	0	0	0	0	0	0	0	0	0	0	0	0	0	0	0	0	0	0	0	0	0	0	0	0	0	0	0
	100042971	Gm10670	0	0	0	0	0	0	0	0	0	0	0	0	0	0	0	0	0	0	0	0	0	0	0	0	0	0	0	0	0	0	0	0	0	0	0	0
	100042976	Gm4141	0	0	0	0	0	0	0	0	0	0	0	0	0	0	0	0	0	0	0	0	0	0	0	0	0	0	0	0	0	0	0	0	0	0	0	0
	100042982	Gm4146	0	0	0	0	0	0	0	0	0	0	0	0	0	0	0	0	0	0	0	0	0	0	0	0	0	0	0	0	0	0	0	0	0	0	0	0
	100042996	Vmn1r114	0	0	0	0	0	0	0	0	0	0	0	0	0	0	0	0	0	0	0	0	0	0	0	0	0	0	0	0	0	0	0	0	0	0	0	0
	100043002	Llph-ps2	0.323982	10	0.192855	6	0.377488	11	0.400429	12	0.278703	7	0.222983	6	0.576152	15	0.219558	6	0.151125	4	0.132589	3	0.0427407	1	0.203507	6	0.146505	4	0.301969	8	0.222251	6	0.186155	5	0.352438	13	0.247645	7
	100043013	Vmn1r126	0	0	0	0	0	0	0	0	0	0	0	0	0	0	0	0	0	0	0	0	0	0	0	0	0	0	0	0	0	0	0	0	0	0	0	0
	100043016	Vmn1r131	0	0	0	0	0	0	0	0	0	0	0	0	0	0	0	0	0	0	0	0	0	0	0	0	0	0	0	0	0	0	0	0	0	0	0	0
	100043019	Gm4175	0	0	0	0	0	0	0	0	0	0	0	0	0	0	0	0	0	0	0	0	0	0	0	0	0	0	0	0	0	0	0	0	0	0	0	0
	100043025	Gm4177	0	0	0	0	0	0	0	0	0	0	0	0	0	0	0	0	0	0	0	0	0	0	0	0	0	0	0	0	0	0	0	0	0	0	0	0
	100043029	Vmn1r138	0	0	0	0	0	0	0	0	0	0	0	0	0	0	0	0	0	0	0	0	0	0	0	0	0	0	0	0	0	0	0	0	0	0	0	0
	100043033	Gm16451	0	0	0	0	0	0	0	0	0	0	0	0	0	0	0	0	0	0	0	0	0	0	0	0	0	0	0	0	0	0	0	0	0	0	0	0
	100043034	Rex2	0	0	0	0	0	0	0	0	0	0	0	0	0	0	0	0	0	0	0	0	0	0	0	0	0	0	0	0	0	0	0	0	0	0	0	0
	100043037	Gm10666	0	0	0	0	0	0	0	0	0	0	0	0	0	0	0	0	0	0	0	0	0	0	0	0	0	0	0	0	0	0	0	0	0	0	0	0
	100043039	Gm4184	0.566628	8	0.843236	12	0.750236	10	0.437707	6	0.609297	7	1.70619	21	0.839718	10	0.639993	8	1.32155	16	0.483108	5	1.21471	13	0.88981	12	1.36122	17	0.0825201	1	1.05274	13	0.895332	11	0.592688	10	0.464055	6
	100043040	1110002L01Rik	29.4752	4124	30.3772	4284	29.124	3847	28.739	3904	30.8208	3509	26.834	3273	25.1663	2970	29.8526	3698	28.4883	3418	27.0075	2770	29.2766	3105	28.1491	3762	28.3931	3514	28.645	3440	30.5211	3735	32.7631	3989	30.9146	5169	30.8827	3957
	100043043	Gm4187	0	0	0	0	0	0	0	0	0	0	0	0	0	0	0	0	0	0	0	0	0	0	0	0	0	0	0	0	0	0	0	0	0	0	0	0
	100043051	Vmn1r149	0	0	0	0	0	0	0	0	0	0	0	0	0	0	0	0	0	0	0	0	0	0	0	0	0	0	0	0	0	0	0	0	0	0	0	0
	100043057	Tmem207	0	0	0	0	0	0	0	0	0.0867818	5	0	0	0	0	0	0	0.0329398	2	0	0	0	0	0	0	0	0	0.0164546	1	0.0322951	2	0	0	0.0118183	1	0.0462666	3
	100043058	Gm10665	0	0	0	0	0	0	0	0	0	0	0	0	0	0	0	0	0	0	0	0	0	0	0	0	0	0	0	0	0	0	0	0	0	0	0	0
	100043059	Gm4199	0	0	0	0	0	0	0	0	0.0504089	1	0	0	0	0	0	0	0	0	0	0	0	0	0	0	0	0	0	0	0	0	0	0	0.0343244	1	0	0
	100043061	Gm4201	0	0	0	0	0	0	0	0	0	0	0	0	0	0	0	0	0	0	0	0	0	0	0	0	0	0	0	0	0	0	0	0	0	0	0	0
	100043065	6030469F06Rik	0	0	0	0	0	0	0	0	0	0	0	0	0	0	0	0	0	0	0.0826058	4	0	0	0	0	0	0	0.0176375	1	0	0	0	0	0	0	0.0165309	1
	100043067	Vmn1r158	0	0	0	0	0	0	0	0	0	0	0	0	0	0	0	0	0	0	0	0	0	0	0	0	0	0	0	0	0	0	0	0	0	0	0	0
	100043070	Gm4208	0.0101401	1	0	0	0	0	0.020888	2	0.0124614	1	0	0	0	0	0	0	0	0	0	0	0.0133771	1	0.0530787	5	0	0	0	0	0.0115935	1	0	0	0	0	0	0
	100043072	A230070E04Rik	818.103	64204	759.135	60050	769.151	56987	872.779	66502	742.37	47408	840.103	57476	795.733	52674	705.052	48989	794.577	53473	799.125	45973	747.42	44463	876.954	65739	754.63	52386	837.172	56392	886.717	60865	727.931	49712	846.377	79378	813.101	58437
	100043074	Gm4211	0	0	0	0	0.061383	5	0	0	0	0	0.039885	3	0	0	0	0	0	0	0	0	0	0	0	0	0	0	0	0	0	0	0.013319	1	0	0	0	0
	100043079	Gm4214	0	0	0	0	0	0	0	0	0	0	0	0	0	0	0	0	0	0	0	0	0	0	0	0	0	0	0	0	0	0	0	0	0	0	0	0
	100043083	Gm4216	0	0	0	0	0	0	0	0	0	0	0	0	0	0	0	0	0	0	0	0	0	0	0	0	0	0	0	0	0	0	0	0	0	0	0	0
	100043088	Vmn1r166	0	0	0	0	0	0	0	0	0	0	0	0	0	0	0	0	0	0	0	0	0	0	0	0	0	0	0	0	0	0	0	0	0	0	0	0
	100043089	Gm4221	0.0948609	11	0.179669	21	0.0730761	8	0.133232	15	0.14837	14	0.148384	15	0.214704	21	0.0974029	10	0.0804527	8	0.0941133	8	0.23891	21	0.0902823	10	0.0682442	7	0.170803	17	0.0591586	6	0.099101	10	0.11546	16	0.113002	12
	100043092	Gm4224	0	0	0	0	0	0	0	0	0	0	0	0	0	0	0	0	0	0	0	0	0	0	0	0	0	0	0	0	0	0	0	0	0	0	0	0
	100043101	Vmn1r168	0	0	0	0	0	0	0	0	0	0	0	0	0	0	0	0	0	0	0	0	0	0	0	0	0	0	0	0	0	0	0	0	0	0	0	0
	100043102	4632428C04Rik	0.485706	50	0.163837	17	0.380711	37	0.350183	35	0.382011	32	0.356578	32	0.414602	36	0.362072	33	0.385157	34	0.291536	22	0.0768909	6	0.122037	12	0.109819	10	0.0792233	7	0.177703	16	0.334894	30	0.357663	44	0.360656	34
	100043103	Vmn1r169	0	0	0	0	0	0	0	0	0	0	0	0	0	0	0	0	0	0	0	0	0	0	0	0	0	0	0	0	0	0	0	0	0	0	0	0
	100043108	Cyp2c69	0	0	0	0	0	0	0	0	0	0	0	0	0	0	0	0	0	0	0	0	0	0	0	0	0	0	0	0	0	0	0	0	0	0	0	0
	100043123	Gm11710	0	0	0	0	0	0	0	0	0	0	0	0	0	0	0	0	0	0	0	0	0	0	0	0	0	0	0	0	0	0	0	0	0	0	0	0
	100043125	Gm11711	0	0	0	0	0	0	0	0	0	0	0	0	0	0	0	0	0	0	0	0	0	0	0	0	0	0	0	0	0	0	0	0	0	0	0	0
	100043132	Gm4251	0	0	0	0	0	0	0	0	0	0	0	0	0	0	0	0	0	0	0	0	0	0	0	0	0	0	0	0	0	0	0	0	0	0	0	0
	100043133	9130023H24Rik	3.25368	494	2.9797	456	3.16036	453	2.66603	393	3.05958	378	3.2412	429	3.37332	432	3.04262	409	3.22592	420	3.55802	396	2.5198	290	2.73056	396	2.27102	305	2.77017	361	2.83897	377	2.45231	324	2.73368	496	2.60356	362
	100043143	Gm4258	0.419305	8	0.155999	3	0.333105	6	0.107968	2	0.386468	6	0.300615	5	0.621391	10	0.0591993	1	0.305609	5	0.429	6	0.691449	10	0.932817	17	0.414773	7	0.610648	10	0.419478	7	0.301157	5	0.263153	6	0.629568	11
	100043147	Gm4262	0.0713283	6	0.106148	9	0.163698	13	0.110199	9	0.175313	12	0.136368	10	0.0422822	3	0.134273	10	0.180223	13	0.0973033	6	0.0313661	2	0.0124457	1	0.147835	11	0.069252	5	0.0815517	6	0.150275	11	0.109426	11	0.0778883	6
	100043150	Gm4265	0	0	0	0	0	0	0	0	0	0	0	0	0	0	0	0	0	0	0	0	0	0	0	0	0	0	0	0	0	0	0	0	0	0	0	0
	100043160	Gm10012	0.0634029	1	0	0	0.134317	2	0	0	0.077917	1	0	0	0.300673	4	0.214836	3	0	0	0.0864918	1	0	0	0.199131	3	0	0	0.221606	3	0	0	0.145721	2	0.424441	8	0.138468	2
	100043169	Gm4278	0	0	0	0	0	0	0	0	0	0	0	0	0	0	0	0	0	0	0	0	0	0	0	0	0	0	0	0	0	0	0	0	0	0	0	0
	100043172	Gm10080	44.6525	1223	42.0907	1162	45.9824	1189	41.5909	1106	45.5416	1015	44.6036	1065	48.8696	1129	49.4855	1200	42.7048	1003	41.937	842	49.4182	1026	50.1871	1313	43.0091	1042	45.3024	1065	44.5823	1068	47.621	1135	44.453	1455	44.2541	1110
	100043173	BB114814	0	0	0	0	0	0	0	0	0	0	0	0	0	0	0	0	0	0	0	0	0	0	0	0	0	0	0	0	0	0	0	0	0	0	0	0
	100043176	Gm15628	0	0	0	0	0	0	0	0	0	0	0	0	0	0	0	0	0.0128828	1	0	0	0	0	0	0	0	0	0	0	0	0	0	0	0	0	0	0
	100043180	Gm4281	0	0	0	0	0	0	0	0	0	0	0	0	0	0	0	0	0	0	0	0	0	0	0	0	0	0	0	0	0	0	0	0	0	0	0	0
	100043188	Gm10696	0	0	0	0	0	0	0	0	0	0	0	0	0	0	0	0	0	0	0	0	0	0	0	0	0	0	0	0	0	0	0	0	0	0	0	0
	100043189	Gm4285	0.847915	49	0.978568	57	0.439904	24	0.83768	47	0.78683	37	1.17114	59	1.08732	53	0.859975	44	0.665926	33	0.731786	31	1.02728	45	1.15943	64	0.821634	42	0.967719	48	1.24643	63	1.13348	57	0.854332	59	0.850314	45
	100043194	Sult2a2	0	0	0	0	0	0	0	0	0	0	0	0	0	0	0	0	0	0	0	0	0	0	0	0	0	0	0	0	0	0	0	0	0	0	0	0
	100043200	Olfr819	0	0	0	0	0	0	0	0	0	0	0	0	0	0	0	0	0	0	0	0	0	0	0	0	0	0	0	0	0	0	0	0	0	0	0	0
	100043203	Gm10310	0	0	0	0	0	0	0	0	0	0	0	0	0	0	0	0	0	0	0	0	0	0	0	0	0	0	0	0	0	0	0	0	0	0	0	0
	100043207	Amy2a1	0	0	0	0	0	0	0	0	0	0	0	0	0	0	0	0	0	0	0	0	0	0	0	0	0	0	0	0	0	0	0	0	0	0	0	0
	100043213	5330434G04Rik	2.4892	364	2.99876	442	2.22376	307	2.45111	348	2.32789	277	2.34547	299	2.23766	276	2.34806	304	2.57583	323	1.99636	214	2.68841	298	1.96163	274	2.53575	328	2.68498	337	2.75216	352	3.19843	407	2.64374	462	2.82268	378
	100043216	Gm4297	0	0	0	0	0	0	0	0	0	0	0	0	0	0	0	0	0	0	0	0	0	0	0	0	0	0	0	0	0	0	0	0	0	0	0	0
	100043224	Gm4301	0	0	0	0	0	0	0	0	0	0	0	0	0	0	0	0	0	0	0	0	0	0	0	0	0	0	0	0	0	0	0	0	0	0	0	0
	100043227	Gm4302	0	0	0	0	0	0	0	0	0	0	0	0	0	0	0	0	0	0	0	0	0	0	0	0	0	0	0	0	0	0	0	0	0	0	0	0
	100043229	Gm10046	0.858347	23	0.66645	18	0.672008	17	0.730319	19	0.642075	14	0.4709	11	1.06187	24	1.09594	26	0.478722	11	0.763646	15	0.492329	10	0.35163	9	1.09694	26	0.782635	18	0.725363	17	0.514635	12	0.530887	17	0.203758	5
	100043231	Gm4303	0	0	0	0	0	0	0	0	0	0	0	0	0	0	0	0	0	0	0	0	0	0	0	0	0	0	0	0	0	0	0	0	0	0	0	0
	100043232	3110099E03Rik	0.00892053	1	0	0	0	0	0	0	0	0	0	0	0	0	0	0	0	0	0	0	0.0117682	1	0.0186779	2	0	0	0	0	0	0	0	0	0	0	0	0
	100043235	Gm4305	0	0	0	0	0	0	0	0	0	0	0	0	0	0	0	0	0	0	0	0	0	0	0	0	0	0	0	0	0	0	0	0	0	0	0	0
	100043239	Gm4307	0	0	0	0	0	0	0	0	0	0	0	0	0	0	0	0	0	0	0	0	0	0	0	0	0	0	0	0	0	0	0	0	0	0	0	0
	100043240	Gm15583	0	0	0	0	0	0	0	0	0	0	0	0	0.00651202	1	0	0	0	0	0	0	0	0	0	0	0	0	0	0	0	0	0	0	0	0	0	0
	100043245	Gm4311	0	0	0	0	0	0	0	0	0	0	0	0	0	0	0	0	0	0	0	0	0	0	0	0	0	0	0.0130916	1	0	0	0	0	0	0	0	0
	100043247	Gm4312	0	0	0	0	0	0	0	0	0	0	0	0	0	0	0	0	0	0	0	0	0	0	0	0	0	0	0	0	0	0	0	0	0	0	0	0
	100043254	Nps	0	0	0.0816272	3	0	0	0	0	0.134814	4	0	0	0	0	0	0	0	0	0	0	0	0	0	0	0	0	0	0	0	0	0	0	0	0	0	0
	100043255	Gm4319	0	0	0	0	0	0	0	0	0	0	0	0	0	0	0	0	0	0	0	0	0	0	0.010849	1	0	0	0	0	0.0118482	1	0	0	0	0	0	0
	100043257	Gm15453	4.58098	222	4.17634	204	4.17474	191	4.48448	211	4.23492	167	4.52105	191	4.77052	195	3.51933	151	4.49991	187	4.70098	167	4.68225	172	4.88228	226	3.94244	169	4.11106	171	3.98716	169	3.77039	159	3.95421	229	4.46151	198
	100043272	5430417L22Rik	3.85501	499	3.83226	500	3.68238	450	3.47721	437	4.63306	488	4.42208	499	4.27728	467	4.54611	521	4.10815	456	4.08906	388	3.99514	392	4.28656	530	4.53279	519	3.66329	407	3.93058	445	4.54547	512	4.68686	725	4.63979	550
	100043277	6430590A10Rik	0.155332	19	0.0892193	11	0.103915	12	0.261031	31	0.160749	16	0.22507	24	0.261695	27	0.147742	16	0.343214	36	0.301118	27	0.161777	15	0.213971	25	0.175603	19	0.142873	15	0.102818	11	0.159712	17	0.164186	24	0.25889	29
	100043292	Gm4340	0	0	0	0	0	0	0	0	0	0	0	0	0	0	0	0	0	0	0	0	0	0	0	0	0	0	0	0	0	0	0	0	0	0	0	0
	100043296	Gm4342	0.14772	3	0.0977027	2	0.208625	4	0.0507155	1	0.0605117	1	0.0564829	1	0.116754	2	0.278076	5	0.114842	2	0	0	0.194876	3	0	0	0.111332	2	0.0573678	1	0.394082	7	0.0565848	1	0.247221	6	0.268842	5
	100043300	Esp16	0	0	0	0	0	0	0	0	0	0	0	0	0	0	0	0	0	0	0	0	0	0	0	0	0	0	0	0	0	0	0	0	0	0	0	0
	100043305	Gm4349	0	0	0	0	0.0446521	2	0	0	0	0	0	0	0	0	0	0	0	0	0	0	0	0	0	0	0.0476568	2	0	0	0	0	0	0	0	0	0	0
	100043309	4732414G09Rik	0	0	0	0	0	0	0.0297462	3	0	0	0.011043	1	0.0228266	2	0	0	0	0	0	0	0.0127001	1	0	0	0	0	0	0	0	0	0.0221258	2	0.05639	7	0	0
	100043314	Tigit	0	0	0.0728966	3	0.0259428	1	0	0	0	0	0	0	0.116148	4	0	0	0	0	0	0	0	0	0	0	0	0	0.0570699	2	0	0	0.0281455	1	0	0	0	0
	100043315	LOC100043315	0	0	0	0	0	0	0	0	0	0	0	0	0	0	0	0	0	0	0	0	0	0	0	0	0	0	0	0	0	0	0	0	0	0	0.0256015	1
	100043324	Gm10480	1.1524	60	1.06709	56	1.0986	54	0.949552	48	1.20378	51	1.01347	46	0.979146	43	1.14976	53	1.23189	55	1.28385	49	1.77367	70	1.06571	53	1.12909	52	0.939842	42	1.2517	57	0.927014	42	1.0929	68	0.838927	40
	100043326	Scgb2b3	0	0	0	0	0	0	0	0	0	0	0	0	0	0	0	0	0	0	0	0	0	0	0	0	0	0	0	0	0	0	0	0	0	0	0	0
	100043332	Ankrd66	0	0	0.0569061	5	0.0121512	1	0.0354466	3	0.0422935	3	0	0	0	0	0	0	0.0133778	1	0	0	0	0	0	0	0.0129689	1	0.0133654	1	0.0524639	4	0	0	0	0	0	0
	100043335	Gm4371	0.0439488	3	0	0	0	0	0	0	0	0	0.0336091	2	0.0347362	2	0.0496392	3	0.239172	14	0.0399689	2	0	0	0	0	0	0	0.0341356	2	0	0	0	0	0	0	0	0
	100043348	Gm10045	0	0	0	0	0	0	0	0	0	0	0	0	0	0	0.100717	2	0	0	0	0	0	0	0	0	0	0	0	0	0	0	0.15371	3	0	0	0.0973727	2
	100043381	Gm14308	0	0	0	0	0	0	0	0	0	0	0	0	0	0	0	0	0	0	0	0	0	0	0	0	0	0	0	0	0	0	0	0	0	0	0	0
	100043387	Gm14305	0.0817818	10	0.105478	13	0.0259877	3	0.160042	19	0.130654	13	0.0187624	2	0.0581746	6	0.0277112	3	0.019074	2	0.0446255	4	0.118678	11	0.0941797	11	0.138682	15	0.10481	11	0.0748029	8	0.0375924	4	0.0136869	2	0.0982336	11
	100043403	Gm14410	0.283464	34	0.272956	33	0.273761	31	0.23185	27	0.379091	37	0.172144	18	0.27676	28	0.0753332	8	0.175004	18	0.284332	25	0.219973	20	0.209478	24	0.0377009	4	0.291402	30	0.142982	15	0.162874	17	0.132553	19	0.209391	23
	100043407	Gm4419	1.62311	128	1.83676	146	1.92073	143	1.6587	127	1.97909	127	2.15279	148	1.80404	120	2.83584	198	2.67654	181	2.0931	121	1.9907	119	1.80545	136	1.76326	123	2.14219	145	2.3052	159	1.86523	128	2.37687	224	2.50627	181
	100043416	Gm4425	0.0399277	7	0	0	0.0181254	3	0.058749	10	0.0140194	2	0	0	0.00676242	1	0.0193275	3	0.0133034	2	0.0233434	3	0.0225745	3	0.011943	2	0	0	0	0	0.00652151	1	0.0524385	8	0.0715956	15	0.0124571	2
	100043424	Gm14005	0.225778	43	0.19795	38	0.33926	61	0.210912	39	0.277462	43	0.475817	79	0.479323	77	0.432925	73	0.710275	116	0.358136	50	0.228584	33	0.505718	92	0.350217	59	0.305868	50	0.294158	49	0.199118	33	0.197717	45	0.183473	32
	100043434	Gm4432	0	0	0.224998	9	0	0	0.0778613	3	0	0	0	0	0	0	0	0	0	0	0	0	0	0	0	0	0.0284872	1	0.0880743	3	0.0288103	1	0.0579148	2	0	0	0.220129	8
	100043450	AA387883	0.0421427	3	0	0	0	0	0	0	0	0	0.0483418	3	0	0	0	0	0.0491449	3	0	0	0.018532	1	0	0	0	0	0.0654656	4	0	0	0	0	0	0	0	0
	100043456	Gm10681	0	0	0	0	0	0	0	0	0	0	0	0	0	0	0	0	0	0	0	0	0	0	0	0	0	0	0	0	0	0	0	0	0	0	0	0
	100043461	Gm4450	0	0	0	0	0	0	0	0	0	0	0	0	0	0	0	0	0	0	0	0	0	0	0	0	0	0	0	0	0	0	0	0	0.0346052	3	0	0
	100043462	Nutf2-ps1	0.257207	10	0	0	0.0817324	3	0	0	0.158043	5	0.0590083	2	0.0914807	3	0.145255	5	0.20996	7	0.140349	4	0.067863	2	0.107709	4	0.0872322	3	0.0599328	2	0.117629	4	0.0295574	1	0.172183	8	0.0280862	1
	100043467	Gm4454	0	0	0	0	0	0	0	0	0	0	0	0	0	0	0	0	0	0	0	0	0	0	0	0	0	0	0	0	0	0	0	0	0	0	0	0
	100043468	Zfp955b	2.5596	354	3.18501	444	2.18275	285	2.18947	294	2.32805	262	2.2477	271	2.22021	259	2.76034	338	2.04895	243	2.16012	219	2.72806	286	2.6191	346	2.80372	343	2.8052	333	2.50485	303	2.76691	333	2.51093	415	2.88975	366
	100043474	Gm4461	0.0864744	4	0.10724	5	0.0228991	1	0.133599	6	0	0	0.123993	5	0.102521	4	0.0244177	1	0.0252106	1	0.117965	4	0	0	0.0452653	2	0	0	0.125936	5	0	0	0.0496868	2	0.0723612	4	0.0236068	1
	100043479	Gm4466	0.0685238	5	0.231143	17	0.188714	13	0.0564619	4	0.033684	2	0.0943242	6	0.146231	9	0.0464376	3	0.0479456	3	0.037391	2	0.0542392	3	0.200866	14	0.108453	7	0.0638679	4	0.0156691	1	0.0472472	3	0.0229361	2	0.0897911	6
	100043488	Gm4473	0.00967427	1	0.00959795	1	0	0	0.0099642	1	0.0237778	2	0.0221947	2	0	0	0.0327806	3	0.0564085	5	0	0	0	0	0	0	0.0328105	3	0.0112712	1	0.0110609	1	0	0	0	0	0	0
	100043489	1300002E11Rik	0.8398	141	1.05181	178	0.750748	119	0.754546	123	1.0906	149	0.546572	80	0.84029	119	0.517994	77	0.680674	98	0.739374	91	0.612875	78	0.785661	126	0.841666	125	0.756371	109	0.435821	64	0.492802	72	0.348878	70	0.396732	61
	100043497	Gm4477	0	0	0	0	0	0	0	0	0	0	0	0	0	0	0	0	0	0	0	0	0	0	0	0	0	0	0.0475624	4	0	0	0	0	0	0	0	0
	100043507	Gm15776	0.0471718	1	0	0	0	0	0	0	0	0	0	0	0	0	0	0	0	0	0	0	0	0	0	0	0	0	0	0	0	0	0	0	0	0	0.0515101	1
	100043508	Gm9769	7.95409	518	8.59211	564	7.77462	478	7.46495	472	8.85027	469	6.7286	382	6.44451	354	8.08209	466	6.57178	367	6.05375	289	9.8653	487	9.14705	569	6.83959	394	8.80192	492	6.09203	347	7.95831	451	6.3347	493	6.40523	382
	100043513	Gm4489	0	0	0	0	0	0	0	0	0	0	0	0	0	0	0	0	0	0	0	0	0	0	0	0	0	0	0	0	0	0	0	0	0	0	0	0
	100043523	Gm4498	0	0	0	0	0	0	0	0	0	0	0	0	0	0	0	0	0	0	0	0	0	0	0	0	0	0	0	0	0	0	0	0	0	0	0	0
	100043536	Vmn1r100	0	0	0	0	0	0	0	0	0	0	0	0	0	0	0	0	0	0	0	0	0	0	0	0	0	0	0	0	0	0	0	0	0	0	0	0
	100043566	Gm10668	0	0	0	0	0	0	0	0	0	0	0	0	0	0	0	0	0	0	0	0	0	0	0	0	0	0	0	0	0	0	0	0	0	0	0	0
	100043569	Vmn1r112	0	0	0	0	0	0	0	0	0	0	0	0	0	0	0	0	0	0	0	0	0	0	0	0	0	0	0	0	0	0	0	0	0	0	0	0
	100043571	Gm4524	0.136654	42	0.196908	61	0.206783	60	0.194369	58	0.199925	50	0.216472	58	0.169727	44	0.220497	60	0.193509	51	0.190857	43	0.253248	59	0.163502	48	0.0956358	26	0.181956	48	0.107881	29	0.0785193	21	0.108906	40	0.0639525	18
	100043580	Gm4532	0.628516	19	0.82047	25	0.560626	16	0.851778	25	0.447176	11	0.796861	21	0.66671	17	0.560442	15	0.655794	17	0.451262	10	0.436398	10	0.588734	17	0.448763	12	0.308322	8	0.794243	21	0.874327	23	0.802747	29	0.577954	16
	100043582	AU016765	0	0	0	0	0	0	0	0	0	0	0	0	0	0	0	0	0	0	0	0	0	0	0	0	0	0	0	0	0	0	0	0	0	0	0	0
	100043595	Gm4541	0	0	0	0	0	0	0	0	0	0	0	0	0	0	0	0	0	0	0	0	0	0	0	0	0	0	0	0	0	0	0	0	0	0	0	0
	100043596	Vmn1r130	0	0	0	0	0	0	0	0	0	0	0	0	0	0	0	0	0	0	0	0	0	0	0	0	0	0	0	0	0	0	0	0	0	0	0	0
	100043597	Srcap	9.77491	5132	10.533	5574	8.8932	4408	8.9261	4550	7.73139	3303	9.32505	4268	8.19932	3631	8.21156	3817	8.93577	4023	9.17726	3532	9.60618	3823	10.9812	5507	11.492	5337	11.5704	5214	10.4442	4796	8.98291	4104	9.48334	5950	9.07449	4363
	100043600	Gm4544	0	0	0	0	0	0	0	0	0.0189817	1	0.0354359	2	0.0183121	1	0	0	0	0	0.0632121	3	0.0203767	1	0	0	0	0	0.0539866	3	0	0	0	0	0	0	0.0168665	1
	100043604	Vmn1r132	0	0	0	0	0	0	0	0	0	0	0	0	0	0	0	0	0	0	0	0	0	0	0	0	0	0	0	0	0	0	0	0	0	0	0	0
	100043606	Arl4aos	0.0312258	3	0	0	0.0110251	1	0.0321616	3	0.0127913	1	0	0	0.0123401	1	0	0	0	0	0.042597	3	0.0137313	1	0	0	0.011767	1	0	0	0.0238009	2	0	0	0	0	0	0
	100043608	Gm4549	0	0	0	0	0	0	0	0	0	0	0	0	0	0	0	0	0	0	0	0	0	0	0	0	0	0	0	0	0	0	0	0	0	0	0	0
	100043609	Gm14207	0	0	0	0	0.0255188	1	0	0	0.0296069	1	0	0	0	0	0	0	0.0280948	1	0.0657303	2	0	0	0.0252219	1	0.163416	6	0	0	0.0275449	1	0.055371	2	0.0604796	3	0	0
	100043614	Vmn1r137	0	0	0	0	0	0	0	0	0	0	0	0	0	0	0	0	0	0	0	0	0	0	0	0	0	0	0	0	0	0	0	0	0	0	0	0
	100043617	Gm4553	0.0677107	3	0	0	0	0	0	0	0	0	0	0	0.107034	4	0	0	0	0	0	0	0	0	0	0	0	0	0	0	0	0	0	0	0.0377732	2	0	0
	100043627	Gm4559	0	0	0	0	0	0	0	0	0	0	0	0	0	0	0	0	0	0	0	0	0	0	0	0	0	0	0	0	0	0	0	0	0	0	0	0
	100043629	Gm10013	0	0	0	0	0	0	0	0	0	0	0	0	0	0	0	0	0	0	0	0	0	0	0	0	0	0	0	0	0	0	0	0	0	0	0	0
	100043636	AI662270	0	0	0	0	0	0	0	0	0	0	0	0	0	0	0	0	0	0	0.0228515	1	0	0	0	0	0	0	0	0	0	0	0	0	0	0	0	0
	100043638	Gm4565	0	0	0	0	0	0	0	0	0	0	0	0	0	0	0	0	0	0	0	0	0	0	0	0	0	0	0	0	0	0	0	0	0	0	0	0
	100043644	Gm4566	0	0	0	0	0	0	0.045663	1	0	0	0	0	0.105123	2	0	0	0	0	0	0	0	0	0	0	0	0	0	0	0	0	0	0	0	0	0	0
	100043645	Gm4567	0	0	0	0	0	0	0	0	0	0	0	0	0	0	0	0	0	0	0	0	0	0	0	0	0	0	0	0	0	0	0	0	0	0	0	0
	100043665	Gm10662	0	0	0	0	0	0	0	0	0	0	0	0	0	0	0	0	0	0	0	0	0	0	0	0	0	0	0	0	0	0	0	0	0	0	0	0
	100043667	Vmn1r165	0	0	0	0	0	0	0	0	0	0	0	0	0	0	0	0	0	0	0	0	0	0	0	0	0	0	0	0	0	0	0	0	0	0	0	0
	100043670	Gm4581	0	0	0	0	0.0343171	1	0	0	0	0	0.0371639	1	0	0	0	0	0.0755626	2	0	0	0	0	0	0	0	0	0	0	0	0	0	0	0	0	0	0
	100043674	Gm9840	15.7669	367	19.4359	456	15.8816	349	15.3987	348	13.727	260	13.6509	277	13.854	272	15.091	311	13.3265	266	13.3623	228	18.7031	330	16.1916	360	14.1819	292	15.1161	302	14.4902	295	16.1934	328	13.0498	363	16.0911	343
	100043682	Gm10584	2.49501	278	2.14587	241	2.11993	223	2.42188	262	2.6691	242	0.545636	53	0.574574	54	0.364927	36	0.34538	33	0.306078	25	0.201278	17	0.460395	49	0.284091	28	0.616922	59	0.492538	48	0.412544	40	0.683418	91	0.617416	63
	100043684	Amy2a4	0	0	0	0	0	0	0	0	0	0	0	0	0	0	0	0	0	0	0	0	0	0	0	0	0	0	0	0	0	0	0	0	0	0	0	0
	100043686	Amy2a3	0	0	0	0	0	0	0	0	0	0	0	0	0	0	0	0	0	0	0	0	0	0	0	0	0	0	0	0	0	0	0	0	0	0	0	0
	100043688	Amy2a2	0	0	0	0	0	0	0	0	0	0	0	0	0	0	0	0	0	0	0	0	0	0	0	0	0	0	0	0	0	0	0	0	0	0	0	0
	100043695	Gm15483	0	0	0.0430143	1	0	0	0.0893115	2	0	0	0	0	0	0	0.09794	2	0	0	0.0591452	1	0	0	0.0453901	1	0	0	0	0	0.0495707	1	0	0	0	0	0	0
	100043706	Gm4598	0	0	0	0	0	0	0	0	0	0	0	0	0	0	0	0	0	0	0	0	0	0	0	0	0	0	0	0	0	0	0	0	0	0	0	0
	100043711	Gm4601	0	0	0	0	0	0	0	0	0	0	0	0	0	0	0	0	0	0	0	0	0	0	0	0	0	0	0	0	0	0	0	0	0	0	0	0
	100043718	Gm4604	13.9096	230	5.33995	89	10.5697	165	12.2709	197	17.2424	232	12.9727	187	19.287	269	11.7488	172	17.4197	247	15.7575	191	14.0417	176	13.3591	211	13.2636	194	7.75054	110	18.4616	267	16.5405	238	20.1414	398	12.8775	195
	100043721	Gm4606	0	0	0	0	0.01877	2	0	0	0	0	0	0	0	0	0	0	0	0	0	0	0	0	0	0	0	0	0.0103228	1	0	0	0	0	0	0	0	0
	100043726	Gm4610	0	0	0	0	0	0	0	0	0	0	0	0	0	0	0	0	0	0	0	0	0	0	0	0	0	0	0	0	0	0	0	0	0	0	0	0
	100043729	Gm14010	0	0	0.0113316	1	0.0241965	2	0.011764	1	0.0421091	3	0	0	0	0	0	0	0	0	0	0	0.0452037	3	0.0597875	5	0.0258247	2	0.0266142	2	0.0130588	1	0.0131255	1	0.0286729	3	0	0
	100043757	Zfp831	0	0	0	0	0	0	0	0	0	0	0	0	0	0	0	0	0	0	0	0	0	0	0	0	0	0	0	0	0	0	0	0	0	0	0	0
	100043761	Gm14399	0.0475714	5	0.0566353	6	0.0302334	3	0.0195988	2	0.0233845	2	0.0218276	2	0	0	0.0859691	8	0.0110951	1	0	0	0.025103	2	0	0	0	0	0	0	0.0217559	2	0	0	0.015923	2	0.0207786	2
	100043764	Gm4631	0	0	0	0	0	0	0	0	0	0	0	0	0	0	0	0	0	0	0	0	0	0	0	0	0	0	0	0	0	0	0	0	0	0	0	0
	100043765	Gm4632	0	0	0	0	0.00871394	1	0	0	0.0101099	1	0	0	0	0	0	0	0	0	0	0	0	0	0.0172251	2	0.00930031	1	0	0	0.0188116	2	0	0	0.00688403	1	0	0
	100043766	Gm14057	2.97032	269	2.58537	236	3.16964	271	2.64991	233	3.16177	233	1.67196	132	1.96367	150	1.95807	157	1.78987	139	1.85277	123	2.34529	161	2.23109	193	1.3357	107	1.92972	150	2.05783	163	2.24599	177	1.70015	184	2.00156	166
	100043771	Gm10651	4.82028	187	4.78225	187	4.04095	148	3.50452	132	3.29448	104	3.87349	131	2.96434	97	2.79498	96	4.08814	136	3.93836	112	3.63861	107	3.99393	148	3.73004	128	3.87411	129	4.30284	146	3.64351	123	4.74539	220	5.09472	181
	100043772	Zfp850	1.52643	434	1.80401	517	1.62057	435	1.35121	373	1.70297	394	1.26683	314	1.31765	316	1.57312	396	1.16073	283	1.31463	274	1.49405	322	1.71954	467	1.72564	434	1.73333	423	1.53611	382	1.7218	426	1.80118	612	1.74363	454
	100043793	Gm4651	0	0	0	0	0	0	0	0	0	0	0	0	0	0	0	0	0	0	0	0	0	0	0	0	0	0	0.0057308	1	0	0	0	0	0	0	0	0
	100043805	Gm10224	0	0	0.0317501	1	0.101694	3	0.0329616	1	0.117986	3	0.0367101	1	0	0	0.144584	4	0	0	0	0	0	0	0.167518	5	0	0	0	0	0	0	0	0	0	0	0.0349458	1
	100043809	Gm4663	0	0	0	0	0	0	0	0	0	0	0	0	0	0	0	0	0	0	0	0	0	0	0	0	0	0	0	0	0	0	0	0	0	0	0	0
	100043811	Gm4664	0	0	0	0	0	0	0	0	0	0	0	0	0	0	0	0	0	0	0	0	0	0	0	0	0	0	0	0	0	0	0	0	0	0	0	0
	100043812	Gm4665	0.0418932	4	0	0	0	0	0	0	0.0128708	1	0	0	0	0	0.0118293	1	0	0	0.0142873	1	0.0690835	5	0	0	0.0118401	1	0	0	0	0	0	0	0	0	0	0
	100043813	Rps27rt	1.70272	27	0.938495	15	1.13559	17	2.14347	33	5.03752	65	2.6766	37	3.06542	41	2.92039	41	3.16231	43	2.49485	29	3.49422	42	2.77292	42	1.71106	24	3.01242	41	2.5957	36	3.33366	46	2.5858	49	1.7216	25
	100043814	Gm4666	0	0	0	0	0	0	0	0	0	0	0	0	0	0	0	0	0	0	0	0	0	0	0	0	0	0	0	0	0	0	0	0	0	0	0	0
	100043817	Gm4668	0	0	0	0	0	0	0	0	0	0	0	0	0	0	0	0	0	0	0	0	0	0	0	0	0	0	0	0	0	0	0	0	0	0	0	0
	100043820	9030622O22Rik	0	0	0	0	0	0	0	0	0	0	0	0	0	0	0	0	0	0	0	0	0	0	0	0	0	0	0	0	0	0	0	0	0	0	0	0
	100043831	Gm4681	0	0	0	0	0	0	0	0	0	0	0	0	0.00949817	1	0	0	0	0	0	0	0.021138	2	0	0	0	0	0	0	0	0	0	0	0	0	0	0
	100043836	Scgb2b7	0	0	0	0	0	0	0	0	0	0	0	0	0	0	0	0	0	0	0	0	0	0	0	0	0	0	0	0	0	0	0	0	0	0	0	0
	100043842	Scgb2b11	0	0	0	0	0	0	0	0	0	0	0	0	0	0	0	0	0	0	0	0	0	0	0	0	0	0	0	0	0	0	0	0	0	0	0	0
	100043856	Scgb2b18	0	0	0	0	0	0	0	0	0	0	0	0	0	0	0	0	0	0	0	0	0	0	0	0	0	0	0	0	0	0	0	0	0	0	0	0
	100043860	Scgb1b24	0	0	0	0	0	0	0	0	0	0	0	0	0	0	0	0	0	0	0	0	0	0	0	0	0	0	0	0	0	0	0	0	0	0	0	0
	100043861	Klrb1	0	0	0.0170304	1	0.0727303	4	0.0176803	1	0.0632863	3	0	0	0.0203512	1	0	0	0.020018	1	0.023417	1	0	0	0	0	0	0	0.099997	5	0.0588787	3	0	0	0	0	0	0
	100043868	Scgb1b30	0.0371431	5	0.0663301	9	0.0786862	10	0.0382562	5	0.0639042	7	0.00852136	1	0.0352285	4	0.0335618	4	0.00866292	1	0.0202677	2	0.00980006	1	0.00777708	1	0.0419905	5	0.060584	7	0.0339735	4	0.0341469	4	0.00621622	1	0	0
	100043876	Gm4705	0	0	0.0516552	1	0.0551498	1	0	0	0	0	0	0	0	0	0	0	0	0	0	0	0	0	0.0545082	1	0	0	0.0606604	1	0	0	0.0598325	1	0	0	0	0
	100043885	Gm4710	0	0	0	0	0	0	0	0	0	0	0	0	0	0	0	0	0	0	0	0	0	0	0	0	0	0	0	0	0	0	0	0	0	0	0	0
	100043899	R3hdml	0.0208111	3	0.0137646	2	0.0514353	7	0.0142898	2	0.0767253	9	0.0238723	3	0	0	0.0156704	2	0.0323586	4	0.0946323	10	0.0640607	7	0.0508369	7	0	0	0.00808211	1	0.0396565	5	0.0478308	6	0.040634	7	0.0303001	4
	100043902	Six3os1	0	0	0	0	0	0	0	0	0	0	0	0	0	0	0	0	0	0	0	0	0	0	0	0	0	0	0	0	0.0075674	2	0	0	0	0	0	0
	100043904	Gm4719	0	0	0	0	0	0	0	0	0	0	0	0	0	0	0	0	0	0	0	0	0	0	0	0	0	0	0	0	0	0	0	0	0	0	0	0
	100043910	A630075F10Rik	0.313582	28	0.522218	47	0.462646	39	0.43833	38	0.44042	32	0.449637	35	0.477993	36	0.796914	63	0.391806	30	0.366666	24	0.310265	21	0.234494	20	0.26588	21	0.404489	31	0.230482	18	0.270269	21	0.271775	29	0.379111	31
	100043911	Ppp4r1l-ps	0.945336	179	1.24701	238	0.883855	158	0.805043	148	0.571135	88	1.03593	171	0.995534	159	0.72773	122	0.936123	152	1.00862	140	0.940562	135	0.890158	161	0.973182	163	0.84911	138	1.11102	184	0.819314	135	1.03411	234	0.911174	158
	100043915	Gm4724	0	0	0	0	0	0	0	0	0	0	0	0	0	0	0	0	0	0	0	0	0	0	0	0	0	0	0	0	0	0	0	0	0	0	0	0
	100043918	LOC100043918	0	0	0	0	0	0	0	0	0	0	0	0	0	0	0	0	0	0	0	0	0	0	0	0	0	0	0	0	0	0	0	0	0	0	0	0
	100043920	Gm20938	0	0	0	0	0	0	0	0	0	0	0	0	0	0	0	0	0	0	0	0	0	0	0	0	0	0	0	0	0	0	0	0	0	0	0	0
	100043921	LOC100043921	0	0	0	0	0	0	0	0	0	0	0	0	0	0	0	0	0	0	0	0	0	0	0	0	0	0	0	0	0	0	0	0	0	0	0	0
	100043946	Gm14635	0	0	0	0	0	0	0	0	0	0	0	0	0	0	0	0	0	0	0	0	0	0	0	0	0	0	0	0	0	0	0	0	0	0	0	0
	100044193	Gm20939	1.03206	109	1.0521	112	0.992896	99	0.828937	85	0.989054	85	0.890621	82	0.976614	87	1.11222	104	1.01583	92	1.23998	96	1.02427	82	0.703793	71	1.0276	96	1.1252	102	1.42897	132	1.01192	93	1.0617	134	1.19935	116
	100044509	Gm14378	0.855674	39	1.0666	49	1.06903	46	1.33327	59	0.377481	14	1.58557	63	1.58672	61	1.88336	76	1.68866	66	2.574	86	0.46311	16	0.689085	30	0.967345	39	0.460116	18	0.802722	32	0.630329	25	1.28517	70	1.10208	46
	100044526	Gm17764	0.126806	6	0	0	0.0671583	3	0.0435353	2	0.311668	12	0.363647	15	0.12528	5	0.119353	5	0.0492917	2	0.172984	6	0.167286	6	0.0442513	2	0.0477849	2	0.344721	14	0.169144	7	0.0971474	4	0.159165	9	0.138468	6
	100044627	LOC100044627	81.9986	1634	96.8353	1945	91.4267	1720	83.784	1621	95.5892	1550	94.1755	1636	95.0133	1597	102.648	1811	100.656	1720	86.667	1266	97.1853	1468	92.3594	1758	96.1605	1695	90.4474	1547	86.1205	1501	92.0964	1597	90.326	2151	92.2251	1683
	100045026	LOC100045026	0	0	0	0	0	0	0	0	0	0	0	0	0	0	0	0	0	0	0	0	0	0	0	0	0	0	0	0	0	0	0	0	0	0	0	0
	100045066	Gm17767	0	0	0	0	0	0	0	0	0	0	0	0	0	0	0	0	0.0104185	1	0	0	0	0	0	0	0	0	0	0	0	0	0	0	0.00747595	1	0	0
	100045469	Gm14204	0	0	0.0173641	5	0.00741552	2	0.00360533	1	0.0129052	3	0.0160613	4	0.00829997	2	0.0158146	4	0.00408204	1	0.0143255	3	0	0	0.0366462	10	0.0237435	6	0	0	0.028015	7	0	0	0.00585827	2	0.00382236	1
	100045653	Gm17769	0.156381	17	0.365051	40	0.194874	20	0.284236	30	0.248702	22	0.031656	3	0.229023	21	0.228578	22	0.214546	20	0.175682	14	0.182031	15	0.202237	21	0.145591	14	0.385823	36	0.305003	29	0.295989	28	0.169346	22	0.301346	30
	100045778	Rnf223	1.11595	244	1.26142	278	1.21111	250	1.20592	256	1.18593	211	1.75227	334	1.66463	307	1.52389	295	1.62138	304	1.75942	282	1.5084	250	1.20181	251	1.42704	276	1.68914	317	1.64194	314	1.7712	337	1.87147	489	1.87282	375
	100045792	Ect2l	0	0	0	0	0.0172296	2	0.0083768	1	0	0	0	0	0	0	0	0	0.0094844	1	0	0	0	0	0.0170291	2	0	0	0.0189512	2	0.00929877	1	0.00934625	1	0	0	0	0
	100046078	Gm15266	0	0	0	0	0	0	0	0	0	0	0	0	0	0	0	0	0	0	0	0	0	0	0	0	0	0	0	0	0	0	0	0	0	0	0	0
	100046950	Gm17778	0	0	0	0	0	0	0	0	0	0	0	0	0	0	0	0	0	0	0	0	0	0	0	0	0	0	0	0	0	0	0	0	0	0	0	0
	100047123	LOC100047123	4.78838	538	3.61152	409	4.50634	478	5.73858	626	4.95481	453	4.65556	456	4.53733	430	4.36288	434	4.94048	476	4.86874	401	4.91972	419	4.91049	527	4.4876	446	3.99226	385	7.11303	699	5.34923	523	6.71041	901	5.2482	540
	100047133	Gm16894	0.247404	9	0.245452	9	0.203823	7	0.339758	12	0.101347	3	0.063066	2	0.195543	6	0.620972	20	0	0	0.1875	5	0.0362648	1	0.0287788	1	0.466154	15	0.128108	4	0.251435	8	0.0631798	2	0.138018	6	0.180105	6
	100047671	Gm17783	0	0	0	0	0	0	0	0	0	0	0	0	0	0	0	0	0	0	0	0	0	0	0	0	0	0	0	0	0	0	0	0	0	0	0	0
	100048185	LOC100048185	0	0	0	0	0	0	0	0	0	0	0	0	0	0	0	0	0	0	0	0	0	0	0	0	0	0	0	0	0	0	0	0	0	0	0	0
	100048534	Wdr96	0.0535637	15	0.209022	59	0.147514	39	0.147117	40	0.157981	36	0.13927	34	0.105839	25	0.18553	46	0.0749562	18	0.0925548	19	0.188434	40	0.153275	41	0.0888127	22	0.12065	29	0.106151	26	0.123107	30	0.113548	38	0.132577	34
	100048644	Pet117	7.10506	97	8.13906	112	7.75866	100	7.24255	96	6.93122	77	6.88986	82	7.55511	87	6.37036	77	6.83348	80	5.69557	57	4.92818	51	5.67461	74	5.21687	63	6.31509	74	6.281	75	7.40734	88	8.70368	142	6.07884	76
	100048658	Ddx43	0.0366953	4	0.136522	15	0.0291515	3	0.00944874	1	0	0	0	0	0.0108762	1	0.0103616	1	0	0	0	0	0	0	0.00960413	1	0.0207421	2	0	0	0.0209774	2	0.0105423	1	0.0153532	2	0.0500877	5
	100048701	AI847159	0	0	0.186082	8	0.0496677	2	0	0	0	0	0	0	0	0	0.0264808	1	0	0	0	0	0.0309296	1	0	0	0	0	0	0	0.0268056	1	0	0	0	0	0.0512029	2
	100048813	LOC100048813	0	0	0	0	0	0	0	0	0	0	0	0	0	0	0	0	0	0	0	0	0	0	0	0	0	0	0	0	0	0	0	0	0	0	0	0
	100048884	LOC100048884	0	0	0	0	0	0	0	0	0	0	0	0	0	0	0	0	0	0	0	0	0	0	0	0	0	0	0	0	0	0	0	0	0	0	0	0
	100048885	Gm2083	0	0	0	0	0	0	0	0	0	0	0	0	0	0	0	0	0	0	0	0	0	0	0	0	0	0	0	0	0	0	0	0	0	0	0	0
	100048895	9330020H09Rik	0.94949	138	1.04439	153	0.79438	109	1.20471	170	0.913183	108	0.607719	77	0.929911	114	0.924773	119	1.06713	133	1.27649	136	0.916755	101	1.05165	146	0.785607	101	1.11424	139	1.01478	129	1.04368	132	0.99028	172	1.23967	165
	100048985	Gm14321	0.190721	12	0.0157681	1	0.218853	13	0.130958	8	0.11719	6	0.164082	9	0.169585	9	0.0359025	2	0.129739	7	0.086725	4	0.0838684	4	0.0332779	2	0.143741	8	0.0925848	5	0.109029	6	0.109585	6	0.0664977	5	0.0867759	5
	100049161	Gm13032	0.0707223	6	0.0818584	7	0	0	0.0364209	3	0.0144853	1	0	0	0.0978202	7	0.0665659	5	0	0	0.0321589	2	0.0777491	5	0.0370198	3	0.0666266	5	0	0	0	0	0.0541812	4	0.0197266	2	0.0386133	3
	100049163	Gm9777	0.129238	8	0.064109	4	0.0684462	4	0.0166388	1	0.258087	13	0.259435	14	0.0957623	5	0.0364927	2	0.207228	11	0.396678	18	0.255741	12	0.152212	9	0.073052	4	0.112928	6	0.166231	9	0.148516	8	0.162218	12	0.176405	10
	100049166	Gm16499	0	0	0	0	0	0	0	0	0	0	0	0	0	0	0	0	0	0	0.0227868	2	0	0	0	0	0	0	0	0	0	0	0	0	0	0	0	0
	100049545	Mir741	0	0	0	0	0	0	0	0	0	0	0	0	0	0	0	0	0	0	0	0	0	0	0	0	0	0	0	0	0	0	0	0	0	0	0	0
	100049546	Mir743	0	0	0	0	0	0	0	0	0	0	0	0	0	0	0	0	0	0	0	0	0	0	0	0	0	0	0	0	0	0	0	0	0	0	0	0
	100049547	Mir804	0	0	0	0	0	0	0	0	0	0	0	0	0	0	0	0	0.868572	3	0	0	0	0	0	0	0	0	0	0	0	0	0	0	0	0	0	0
	100049548	Mir742	0	0	0	0	0	0	0	0	0	0	0	0	0	0	0	0	0	0	0	0	0	0	0	0	0	0	0	0	0	0	0	0	0	0	0	0
	100049549	Mir181d	0	0	0	0	0	0	0	0	0	0	0	0	0	0	0	0	0	0	0	0	0	0	0	0	0	0	0	0	0	0	0.752892	2	1.37059	5	0.357709	1
	100049710	Mir290a	0	0	0	0	0	0	0	0	0	0	0	0	0	0	0	0	0	0	0	0	0	0	0	0	0	0	0	0	0	0	0	0	0	0	0	0
	100049711	Mir292	0	0	0	0	0	0	0	0	0	0	0	0	0	0	0	0	0	0	0	0	0	0	0	0	0	0	0	0	0	0	0	0	0	0	0	0
	100049712	Mir294	0	0	0	0	0	0	0	0	0	0	0	0	0	0	0	0	0	0	0	0	0	0	0	0	0	0	0	0	0	0	0	0	0	0	0	0
	100049713	Mir295	0	0	0	0	0	0	0	0	0	0	0	0	0	0	0	0	0	0	0	0	0	0	0	0	0	0	0	0	0	0	0	0	0	0	0	0
	100049714	Mir293	0	0	0	0	0	0	0	0	0	0	0	0	0	0	0	0	0	0	0	0	0	0	0	0	0	0	0	0	0	0	0	0	0	0	0	0
	100049715	Mir291a	0	0	0	0	0	0	0	0	0	0	0	0	0	0	0	0	0	0	0	0	0	0	0	0	0	0	0	0	0	0	0	0	0	0	0	0
	100061	Lrrc19	0.0464441	6	0.0844758	11	0.0737925	9	0.0876993	11	0.0475634	5	0.0177587	2	0.0367084	4	0.0874292	10	0.0451342	5	0.0422382	4	0.0714822	7	0.00810378	1	0.0087509	1	0.144295	16	0.0619511	7	0.0355814	4	0.0259094	4	0.126789	15
	100066	Cyp2j11	0	0	0	0	0	0	0	0	0	0	0	0	0	0	0	0	0	0	0	0	0	0	0	0	0	0	0	0	0	0	0	0	0	0	0	0
	100072	Camta1	20.0786	11335	21.0009	11950	19.0294	10142	19.1842	10515	20.0556	9213	20.5023	10090	20.1923	9615	22.026	11009	20.2831	9819	20.2015	8360	28.2268	12079	28.9575	15615	29.057	14510	30.1683	14618	15.3941	7601	15.4727	7601	14.7042	9920	14.5845	7540
	100073351	Yy2	1.00365	122	0.710074	87	0.958534	110	0.906634	107	0.909892	90	0.839876	89	0.780261	80	0.9106	98	0.623582	65	0.729464	65	0.401556	37	0.594267	69	0.61382	66	0.958465	100	0.451479	48	0.614499	65	0.53007	77	0.772562	86
	100087	Kti12	9.73145	642	9.08321	604	9.32844	581	10.2729	658	10.2826	552	7.82448	450	8.26658	460	7.20778	421	8.11355	459	7.77493	376	7.67881	384	8.0456	507	8.67094	506	7.55854	428	7.4175	428	7.00248	402	6.79869	536	8.01122	484
	100088	Rcc1	13.5008	1332	13.1228	1305	13.6992	1276	14.2395	1364	13.4027	1076	14.0218	1206	14.4319	1201	12.3525	1079	12.2454	1036	15.4307	1116	11.9808	896	12.7122	1198	14.369	1254	13.2731	1124	13.7903	1190	12.9056	1108	13.9097	1640	13.9899	1264
	100090	Zbtb48	2.95386	394	2.92312	393	2.90646	366	3.52885	457	2.39546	260	3.31957	386	2.94203	331	2.55727	302	2.63158	301	3.12954	306	2.19567	222	2.69213	343	2.97491	351	2.6466	303	3.45438	403	3.10155	360	3.40025	542	3.34014	408
	100093700	Gm10400	0	0	0	0	0	0	0	0	0	0	0	0	0	0	0	0	0	0	0	0	0	0	0	0	0	0	0	0	0	0	0	0	0	0	0	0
	100101457	A830035O19Rik	1.97483	229	1.71114	200	1.73556	190	2.21166	249	2.21495	209	2.05759	208	2.67868	262	2.43507	250	2.46386	245	2.69399	229	2.46874	217	2.9432	326	2.36905	243	2.29077	228	2.03111	206	1.78382	180	2.16488	300	2.25063	239
	100101806	Srp54c	3.01259	474	3.40498	540	3.20449	476	3.58074	547	3.35074	429	3.04746	418	2.72016	361	3.40264	474	3.23891	437	2.67041	308	3.73952	446	3.49324	525	3.06086	426	3.59132	485	2.48519	342	2.83385	388	2.76024	519	3.12309	450
	100101807	1700047I17Rik2	0	0	0	0	0.0191783	3	0.0248646	4	0.00741687	1	0	0	0	0	0	0	0.00703807	1	0	0	0	0	0.00631838	1	0.00682292	1	0	0	0	0	0.00693555	1	0.00505028	1	0.019771	3
	100101919	Dnah7c	0.269753	154	0.248509	143	0.252334	136	0.279641	155	0.284147	132	0.136633	68	0.159905	77	0.150361	76	0.112348	55	0.124255	52	0.19642	85	0.144871	79	0.182182	92	0.18163	89	0.194263	97	0.161035	80	0.156837	107	0.105201	55
	100102	Pcsk9	0.496969	74	0.466397	70	0.604654	85	0.428858	62	0.652	79	0.37748	49	0.302557	38	0.462705	61	0.289771	37	0.467233	51	0.407545	46	0.555434	79	0.577011	76	0.383394	49	0.2841	37	0.293268	38	0.269747	48	0.337339	46
	100113364	Snora15	0	0	0	0	1.29222	6	0.20942	1	0	0	0	0	0	0	0	0	0	0	0	0	0	0	0.212864	1	0.689586	3	0	0	0	0	0	0	0.680569	4	0	0
	100113394	Astx	0	0	0	0	0	0	0	0	0	0	0	0	0	0	0	0	0	0	0	0	0	0	0	0	0	0	0	0	0	0	0	0	0	0	0	0
	100113398	Adat3	2.3402	140	1.92373	116	1.75287	99	2.70302	157	1.72555	84	1.82158	95	1.72413	87	1.45376	77	2.12475	109	1.64181	72	1.45542	66	1.73248	99	1.96531	104	2.35647	121	1.70093	89	1.44069	75	2.0282	145	2.0991	115
	100121	Tdrd7	9.29332	1911	10.9569	2271	10.2456	1989	9.97254	1991	9.56808	1601	6.89492	1236	7.18379	1246	7.0197	1278	6.81665	1202	6.96571	1050	7.85258	1224	7.98806	1569	7.76829	1413	7.42221	1310	8.88503	1598	9.22658	1651	8.67593	2132	8.9479	1685
	100124431	Mir18b	0	0	0	0	0	0	0	0	0	0	0	0	0	0	0	0	0	0	0	0	0	0	0	0	0	0	0	0	0	0	0	0	0	0	0	0
	100124432	Mir193b	0	0	0	0	0	0	0	0	0	0	0	0	0	0	0	0	0	0	0	0	0	0	0	0	0	0	0	0	0	0	0	0	0	0	0	0
	100124433	Mir208b	0	0	0	0	0	0	0	0	0	0	0	0	0	0	0	0	0	0	0	0	0	0	0	0	0	0	0	0	0	0	0	0	0	0	0	0
	100124435	Mir297a-4	0	0	0	0	0	0	0	0	0	0	0	0	0	0	0	0	0	0	0	0	0	0	0	0	0	0	0	0	0	0	0	0	0	0	0	0
	100124437	Mir327	0	0	0	0	0	0	0	0	0	0	0	0	0	0	0	0	0	0	0	0	0	0	0	0	0	0	0	0	0	0	0	0	0	0	0	0
	100124438	Mir343	18.8687	60	10.9199	35	13.3242	40	17.1669	53	13.1399	34	16.2332	45	19.7602	53	10.3007	29	16.8696	46	13.299	31	11.6163	28	6.91382	21	9.24351	26	10.2589	28	11.5057	32	12.2872	34	14.2103	54	13.736	40
	100124439	Mir344-2	0	0	0	0	0	0	0.607318	2	0.724628	2	0	0	0	0	0.332996	1	0	0	0	0	0	0	0	0	0	0	0	0	0.337081	1	0.338802	1	0	0	0	0
	100124440	Mir465b-2	0	0	0	0	0	0	0	0	0	0	0	0	0	0	0	0	0	0	0	0	0	0	0	0	0	0	0	0	0	0	0	0	0	0	0	0
	100124441	Mir465c-1	0	0	0	0	0	0	0	0	0	0	0	0	0	0	0	0	0	0	0	0	0	0	0	0	0	0	0	0	0	0	0	0	0	0	0	0
	100124442	Mir466b-2	0	0	0	0	0	0	0	0	0	0	0	0	0	0	0	0	0	0	0	0	0	0	0	0	0	0	0	0	0	0	0	0	0	0	0	0
	100124445	Mir466f-2	0	0	0	0	0	0	0	0	0	0	0	0	0	0	0	0	0	0	0	0	0	0	0	0	0	0	0	0	0	0	0	0	0	0	0	0
	100124446	Mir466h	0	0	0	0	0	0	0	0	0	0	0	0	0	0	0	0	0	0	0	0	0	0	0	0	0	0	0	0	0	0	0	0	0	0	0	0
	100124447	Mir467d	0	0	0	0	0	0	0	0	0	0	0	0	0	0	0	0	0	0	0	0	0	0	0	0	0	0	0	0	0	0	0	0	0	0	0	0
	100124448	Mir467e	0	0	0	0	0	0	0	0	0	0	0	0	0	0	0	0	0	0	0	0	0	0	0	0	0	0	0	0	0	0	0	0	0	0	0	0
	100124449	Mir509	0	0	0	0	0	0	0	0	0	0	0	0	0	0	0	0	0	0	0	0	0	0	0	0	0	0	0	0	0	0	0	0	0	0	0	0
	100124450	Mir544	0	0	0	0	0	0	0	0	0	0	0	0	0	0	0	0	0	0	0	0	0	0	0	0	0	0	0	0	0	0	0	0	0	0	0	0
	100124451	Mir574	0	0	0	0	0	0	0	0	0.743208	2	0	0	0	0	0	0	0	0	0	0	0	0	0	0	0	0	0	0	0	0	0	0	0	0	0	0
	100124452	Mir598	0	0	0	0	0	0	0	0	0	0	0	0	0	0	0	0	0	0	0	0	0	0	0	0	0	0	0	0	0	0	0	0	0	0	0	0
	100124453	Mir654	0	0	0	0	0	0	0	0	0	0	0	0	0	0	0	0	0	0	0	0	0	0	0	0	0	0	0	0	0	0	0	0	0	0	0	0
	100124456	Mir872	0	0	0	0	0	0	0	0	0	0	0	0	0	0	0	0	0	0	0	0	0	0	0	0	0	0	0	0	0	0	0	0	0	0	0	0
	100124457	Mir873a	0	0	0	0	0	0	0	0	0	0	0	0	0	0	0.34597	1	0	0	0	0	0	0	0.641356	2	0	0	0	0	0	0	0	0	0	0	0	0
	100124458	Mir876	0	0	0	0	0	0	0	0	0	0	0	0	0	0	0	0	0	0	0	0	0	0	0	0	0	0	0	0	0	0	0	0	0	0	0	0
	100124459	Mir877	3.88473	14	4.12938	15	7.93574	27	1.42898	5	4.09202	12	2.86468	9	3.28972	10	5.64135	18	1.29434	4	4.54235	12	4.75879	13	1.74298	6	4.39171	14	2.90956	9	2.22077	7	3.18872	10	2.32194	10	2.42401	8
	100124460	Mir881	0	0	0	0	0	0	0	0	0	0	0	0	0	0	0	0	0	0	0	0	0	0	0	0	0	0	0	0	0	0	0	0	0	0	0	0
	100124461	Mir882	0	0	0	0	0	0	0	0	0	0	0	0	0	0	0	0	0	0	0	0	0	0	0	0	0	0	0	0	0	0	0	0	0	0	0	0
	100124462	Mir883a	0	0	0	0	0	0	0	0	0	0	0	0	0	0	0	0	0	0	0	0	0	0	0	0	0	0	0	0	0	0	0	0	0	0	0	0
	100124463	Mir105	0	0	0	0	0	0	0	0	0	0	0	0	0	0	0	0	0	0	0	0	0	0	0	0	0	0	0	0	0	0	0	0	0	0	0	0
	100124464	Mir465c-2	0	0	0	0	0	0	0	0	0	0	0	0	0	0	0	0	0	0	0	0	0	0	0	0	0	0	0	0	0	0	0	0	0	0	0	0
	100124465	Mir466d	0	0	0	0	0	0	0	0	0	0	0	0	0	0	0	0	0	0	0	0	0	0	0	0	0	0	0	0	0	0	0	0	0	0	0	0
	100124466	Mir493	0	0	0	0	0	0	0	0	0	0	0	0	0	0	0	0	0.994148	3	0	0	0	0	0	0	0	0	0	0	0	0	0	0	0.475579	2	0	0
	100124467	Mir568	0	0	0	0	0.300998	1	0	0	0	0	0	0	0	0	0	0	0	0	0	0	0.374882	1	0	0	1.28501	4	0.662149	2	0.324897	1	0	0	1.42674	6	0.620604	2
	100124468	Mir653	0	0	0	0	0	0	0	0	0	0	0	0	0	0	0	0	0	0	0	0	0	0	0	0	0	0	0	0	0	0	0	0	0	0	0	0
	100124469	Mir875	0	0	0	0	0	0	0	0	0	0	0	0	0	0	0	0	0	0	0	0	0	0	0	0	0	0	0	0	0	0	0	0	0	0	0	0
	100124470	Mir92b	0	0	0	0	0	0	0	0	0	0	0	0	0	0	0	0	0	0	0	0	0	0	0	0	0	0	0	0	0	0	0	0	0	0	0	0
	100124471	Mir291b	0	0	0	0	0	0	0	0	0	0	0	0	0	0	0	0	0	0	0	0	0	0	0	0	0	0	0	0	0	0	0	0	0	0	0	0
	100124473	Mir465b-1	0	0	0	0	0	0	0	0	0	0	0	0	0	0	0	0	0	0	0	0	0	0	0	0	0	0	0	0	0	0	0	0	0	0	0	0
	100124474	Mir466b-3	0	0	0	0	0	0	0	0	0	0	0	0	0	0	0	0	0	0	0	0	0	0	0	0	0	0	0	0	0	0	0	0	0	0	0	0
	100124475	Mir466f-3	0	0	0	0	0	0	0	0	0	0	0	0	0	0	0	0	0	0	0	0	0	0	0	0	0	0	0	0	0	0	0	0	0	0	0	0
	100124476	Mir504	0	0	0	0	0	0	0	0	0	0	0	0	0	0	0	0	0	0	0	0	0	0	0	0	0	0	0	0	0	0	0	0	0	0	0	0
	100124478	Mir871	0	0	0	0	0	0	0	0	0	0	0	0	0	0	0	0	0	0	0	0	0	0	0	0	0	0	0	0	0	0	0	0	0	0	0	0
	100124479	Mir878	0	0	0	0	0	0	0	0	0	0	0	0	0	0	0	0	0	0	0	0	0	0	0	0	0	0	0	0	0	0	0	0	0	0	0	0
	100124480	Mir880	0	0	0	0	0	0	0	0	0	0	0	0	0	0	0	0	0	0	0	0	0	0	0	0	0	0	0	0	0	0	0	0	0	0	0	0
	100124481	Mir190b	0	0	0	0	0	0	0	0	0	0	0	0	0	0	0	0	0	0	0	0	0	0	0	0	0	0	0	0	0	0	0	0	0	0	0	0
	100124482	Mir297a-3	0	0	0	0	0	0	0	0	0	0	0	0	0	0	0	0	0	0	0	0	0	0	0	0	0	0	0	0	0	0	0	0	0	0	0	0
	100124483	Mir297c	0	0	0	0	0	0	0	0	0	0	0	0	0	0	0	0	0	0	0	0	0	0	0	0	0	0	0	0	0	0	0	0	0	0	0	0
	100124484	Mir453	0.287633	1	3.42436	12	2.43735	8	1.18501	4	0	0	0.659886	2	0.341007	1	1.94925	6	0.335424	1	1.96189	5	1.51781	4	0.602249	2	2.27619	7	0.335112	1	0.986577	3	0.661076	2	0.481378	2	0.314086	1
	100124486	Mir466f-1	0	0	0	0	0	0	0	0	0	0	0	0	0	0	0	0	0	0	0	0	0	0	0	0	0	0	0	0	0	0	0	0	0	0	0	0
	100124487	Mir467c	0	0	0	0	0	0	0	0	0	0	0	0	0	0	0	0	0	0	0	0	0	0	0	0	0	0	0	0	0	0	0	0	0	0	0	0
	100124488	Mir511	0	0	0	0	0	0	0	0	0	0	0	0	0	0	0	0	0	0	0	0	0	0	0	0	0	0	0	0	0	0	0	0	0	0	0	0
	100124489	Mir582	0	0	0	0	0	0	0	0	0	0	0	0	0	0	0	0	0	0	0	0	0	0	0	0	0	0	0	0	0	0	0	0	0	0	0	0
	100124491	Mir874	0	0	0	0	0	0	0	0	0	0	0	0	0	0	0	0	0	0	0	0	0	0	0	0	0	0	0	0	0	0	0	0	0	0	0	0
	100124492	Mir879	0	0	0	0	0	0	0	0	0	0	0	0	0	0	0	0	0	0	0	0	0	0	0	0	0	0	0	0	0	0	0	0	0	0	0	0
	100124493	Mir883b	0	0	0	0	0	0	0	0	0	0	0	0	0	0	0	0	0	0	0	0	0	0	0	0	0	0	0	0	0	0	0	0	0	0	0	0
	100124494	Mir421	0	0	0	0	0.328722	1	0	0	0	0	0	0	0	0	0	0	0.72381	2	0.423355	1	0	0	0	0	0	0	0.361568	1	0	0	0	0	0	0	0	0
	100124495	Mir466g	0	0	0	0	0	0	0	0	0	0	0	0	0	0	0	0	0	0	0	0	0	0	0	0	0	0	0	0	0	0	0	0	0	0	0	0
	100124496	Mir743b	0	0	0	0	0	0	0	0	0	0	0	0	0	0	0	0	0	0	0	0	0	0	0	0	0	0	0	0	0	0	0	0	0	0	0	0
	100124623	Gm13179	2.79466	207	3.87095	289	2.33097	163	2.29439	165	2.23983	135	0.913717	59	0.656249	41	0.975925	64	0.976128	62	0.460432	25	0.783668	44	0.664301	47	0.717348	47	0.802197	51	0.89528	58	0.480955	31	0.610058	54	0.751865	51
	100124624	Mir467a-2	0	0	0	0	0	0	0	0	0	0	0	0	0	0	0	0	0	0	0	0	0	0	0	0	0	0	0	0	0	0	0	0	0	0	0	0
	100124625	Mir467a-4	0	0	0	0	0	0	0	0	0	0	0	0	0	0	0	0	0	0	0	0	0	0	0	0	0	0	0	0	0	0	0	0	0	0	0	0
	100124626	Mir467a-5	0	0	0	0	0	0	0	0	0	0	0	0	0	0	0	0	0	0	0	0	0	0	0	0	0	0	0	0	0	0	0	0	0	0	0	0
	100124627	Mir467a-6	0	0	0	0	0	0	0	0	0	0	0	0	0	0	0	0	0	0	0	0	0	0	0	0	0	0	0	0	0	0	0	0	0	0	0	0
	100124641	Mir692-2b	0	0	0	0	0	0	0	0	0	0	0	0	0	0	0	0	0	0	0	0	0	0	0	0	0	0	0	0	0	0	0	0	0	0	0	0
	100124642	Mir467a-3	0	0	0	0	0	0	0	0	0	0	0	0	0	0	0	0	0	0	0	0	0	0	0	0	0	0	0	0	0	0	0	0	0	0	0	0
	100124643	Mir467a-8	0	0	0	0	0	0	0	0	0	0	0	0	0	0	0	0	0	0	0	0	0	0	0	0	0	0	0	0	0	0	0	0	0	0	0	0
	100124649	Mir683-2	0	0	0	0	0	0	0	0	0	0	0	0	0	0	0	0	0	0	0	0	0	0	0	0	0	0	0	0	0	0	0	0	0	0	0	0
	100125339	A230020J21Rik	5.9072	413	5.54841	391	5.02991	332	6.65877	452	6.02904	343	3.62597	221	6.10463	360	3.08562	191	3.73625	224	4.93649	253	4.92484	261	5.28584	353	5.1905	321	4.56598	274	5.36385	328	5.34193	325	5.0987	426	5.88821	377
	100125586	Vmn2r2	0	0	0	0	0	0	0	0	0	0	0	0	0	0	0	0	0	0	0	0	0	0	0	0	0	0	0	0	0	0	0	0	0	0	0	0
	100125594	LOC100125594	0	0	0	0	0	0	0	0	0	0	0	0	0	0	0	0	0	0	0	0	0	0	0	0	0	0	0	0	0	0	0	0	0	0	0	0
	100125931	Phtf1os	4.43522	711	5.53277	894	5.00847	758	4.38181	682	5.56551	726	4.98745	697	4.89586	662	6.28474	892	4.70658	647	4.90156	576	5.31616	646	4.79346	734	5.96608	846	5.42897	747	4.29352	602	5.21867	728	4.9015	939	4.37993	643
	100125933	2310075K07Rik	7.18053	281	5.45066	215	6.19835	229	8.3169	316	7.12852	227	8.14884	278	9.0886	300	5.51266	191	6.22806	209	7.0764	203	7.11301	211	6.34026	237	4.9688	172	4.76345	160	7.53775	258	6.75401	230	8.36075	391	6.8922	247
	100126034	Gm10644	0.202101	27	0.28962	39	0.134785	17	0.0925143	12	0.101186	11	0.0772764	9	0.115365	13	0.185996	22	0.218223	25	0.183799	18	0.0493735	5	0.0705268	9	0.169241	20	0.11337	13	0.162603	19	0.172035	20	0.100217	16	0.106257	13
	100126203	6820426E19Rik	0	0	0	0	0	0	0	0	0	0	0	0	0	0	0	0	0	0	0	0	0	0	0	0	0	0	0	0	0	0	0	0	0	0	0	0
	100126224	Gm11747	6.655	465	6.03454	425	6.39731	422	5.96999	405	5.27642	300	5.4833	334	5.29389	312	4.59082	284	5.29066	317	5.34948	274	5.94738	315	5.78349	386	4.6759	289	4.43535	266	7.39614	452	6.97339	424	6.44311	538	6.28249	402
	100126226	5430421N21Rik	0	0	0.106544	8	0	0	0	0	0	0	0.0615943	4	0	0	0.0454861	3	0	0	0	0	0	0	0	0	0	0	0	0	0	0	0.0154264	1	0	0	0	0
	100126227	Gm13031	0	0	0	0	0.0540755	2	0.0788725	3	0	0	0	0	0.0605251	2	0	0	0.0595341	2	0.139286	4	0	0	0.0267232	1	0.115428	4	0	0	0.0875534	3	0.0586669	2	0.0640796	3	0.0836204	3
	100126242	Frs3os	3.05654	127	3.36671	141	3.00814	118	2.28054	92	2.36613	80	2.73314	99	3.50959	123	2.41932	89	2.94694	105	3.05334	93	2.34951	74	1.68814	67	1.98619	73	2.04692	73	3.68725	134	3.65076	132	3.64521	181	3.83698	146
	100126243	A030001D20Rik	5.9571	393	5.54918	369	5.26631	328	5.29256	339	4.84327	260	5.47714	315	5.06777	282	6.21479	363	6.39892	362	4.92136	238	5.53914	277	4.69723	296	5.60355	327	5.4923	311	4.50596	260	4.6509	267	4.09697	323	4.60148	278
	100126244	Gm13262	0	0	0	0	0	0	0	0	0	0	0	0	0	0	0	0	0	0	0	0	0	0	0	0	0	0	0	0	0	0	0	0	0	0	0	0
	100126269	BC048602	0	0	0	0	0	0	0	0	0	0	0	0	0	0	0	0	0	0	0	0	0	0	0	0	0	0	0	0	0	0	0	0	0	0	0	0
	100126692	B020018J22Rik	0	0	0	0	0	0	0	0	0	0	0	0	0	0	0	0	0	0	0	0	0	0	0	0	0	0	0	0	0	0	0	0	0	0	0	0
	100126765	Esp36	0	0	0	0	0	0	0	0	0	0	0	0	0	0	0	0	0	0	0	0	0	0	0	0	0	0	0	0	0	0	0	0	0	0	0	0
	100126766	Esp3	0	0	0	0	0	0	0	0	0	0	0	0	0	0	0	0	0	0	0	0	0	0	0	0	0	0	0	0	0	0	0	0	0	0	0	0
	100126768	Esp31	0	0	0	0	0	0	0	0	0	0	0	0	0	0	0	0	0	0	0	0	0	0	0	0	0	0	0	0	0	0	0	0	0	0	0	0
	100126773	Esp34	0	0	0	0	0	0	0	0	0	0	0	0	0	0	0	0	0	0	0	0	0	0	0	0	0	0	0	0	0	0	0	0	0	0	0	0
	100126774	Esp18	0	0	0	0	0	0	0	0	0	0	0	0	0	0	0	0	0	0	0	0	0	0	0	0	0	0	0	0	0	0	0	0	0	0	0	0
	100126775	Esp38	0	0	0	0	0	0	0.0647806	1	0	0	0	0	0	0	0	0	0	0	0	0	0	0	0	0	0	0	0	0	0	0	0	0	0	0	0	0
	100126776	Esp24	0	0	0	0	0	0	0	0	0	0	0	0	0	0	0	0	0	0	0	0	0	0	0	0	0	0	0	0	0	0	0	0	0	0	0	0
	100126777	Esp4	0	0	0	0	0	0	0	0	0	0	0	0	0	0	0	0	0	0	0	0	0	0	0	0	0	0	0	0	0	0	0	0	0	0	0	0
	100126778	Esp8	0	0	0	0	0	0	0	0	0	0	0	0	0	0	0.0295668	1	0	0	0	0	0	0	0	0	0	0	0	0	0	0	0	0	0	0	0	0
	100126779	Esp23	0	0	0	0	0	0	0	0	0	0	0	0	0	0	0	0	0	0	0	0	0	0	0	0	0	0	0	0	0	0	0	0	0	0	0	0
	100126824	Sco2	27.2937	1325	27.8141	1361	32.0959	1471	29.4271	1387	25.3398	1001	28.8748	1222	28.2068	1155	24.2433	1042	26.9763	1123	24.2507	863	26.0878	960	28.5955	1326	23.8462	1024	26.1352	1089	24.1874	1027	19.8843	840	24.425	1417	27.622	1228
	100127111	Snord22	4.67974	25	10.7713	58	2.5776	13	3.85599	20	2.53045	11	4.93867	23	3.32888	15	3.59424	17	2.18292	10	6.12857	24	0.246946	1	2.74358	14	3.17428	15	2.61706	12	2.78225	13	1.7209	8	2.66286	17	4.90573	24
	100129	Gpr153	14.5369	2331	12.7888	2067	14.0372	2125	14.5936	2272	13.4962	1761	12.612	1763	13.0349	1763	12.6084	1790	12.7197	1749	13.1694	1548	12.8344	1560	12.1437	1860	12.0559	1710	12.7151	1750	17.7043	2483	13.8746	1936	17.4769	3349	15.7036	2306
	100134861	ChkbCpt1b	7.35659	1412	6.91088	1337	7.56605	1371	7.51266	1400	6.73566	1052	8.0144	1341	7.4431	1205	7.39697	1257	7.71616	1270	8.33692	1173	7.1413	1039	7.34712	1347	7.60398	1291	7.21124	1188	6.92776	1163	6.36441	1063	7.05405	1618	6.83844	1202
	100134990	Gm12060	0.600914	20	0.238469	8	0.381904	12	0.526084	17	0.627703	17	0.8961	26	0.213727	6	0.57691	17	0.17519	5	0.655796	16	0.317098	8	0.346006	11	0.713304	21	0.770117	22	0.549634	16	0.828661	24	0.402273	16	0.295281	9
	100135654	Rhox3c	0	0	0	0	0	0	0	0	0	0	0	0	0	0	0	0	0	0	0	0	0	0	0	0	0	0	0	0	0	0	0	0	0	0	0	0
	100135657	Rhox3e	0	0	0	0	0	0	0	0	0	0	0	0	0	0	0	0	0	0	0	0	0	0	0	0	0	0	0	0	0	0	0	0	0	0	0	0
	100141474	4933428G20Rik	6.70336	405	5.66521	345	6.38159	364	7.65434	449	6.22417	306	6.24646	329	5.82799	297	6.09441	326	5.67467	294	6.43499	285	4.56356	209	5.33698	308	5.5012	294	5.66939	294	7.83446	414	7.01854	369	8.21316	593	7.22949	400
	100151693	Gm10364	1.60206	90	0.618108	35	1.45183	77	1.37506	75	1.20316	55	0.22461	11	0.654219	31	0.48253	24	0.664266	32	0.655641	27	0.681012	29	0.503162	27	0.523218	26	0.539214	26	0.956545	47	0.879606	43	1.20653	81	0.602572	31
	100155	AI481877	0.0676783	14	0.115105	24	0.10241	20	0.0547694	11	0.0415855	7	0.11645	21	0.108893	19	0.136502	25	0.101473	18	0.0263783	4	0.0191321	3	0.11134	22	0.158486	29	0.123907	22	0.0718516	13	0.0666632	12	0.0930395	23	0.110854	21
	100163	Pafah2	7.07576	1098	7.21174	1128	7.01705	1028	7.20153	1085	6.75527	853	7.97614	1079	7.96858	1043	8.36312	1149	7.80805	1039	7.71848	878	7.23471	851	8.23749	1221	6.98655	959	7.68066	1023	8.41412	1142	7.31663	988	6.79454	1260	7.05802	1003
	100165	AI507597	0	0	0	0	0	0	0	0	0.0670952	2	0	0	0.0323641	1	0	0	0.0318342	1	0	0	0	0	0.028579	1	0	0	0	0	0	0	0.0313705	1	0.0685295	3	0	0
	100169	Phactr4	4.37251	987	3.73149	849	3.67892	784	3.70049	811	3.64219	669	3.95361	778	3.72379	709	3.97794	795	4.01929	778	4.01885	665	4.51182	772	4.99503	1077	4.59758	918	4.53685	879	3.78361	747	4.08802	803	4.12228	1112	3.9039	807
	100169864	Slc10a3-ubl4	27.3215	1375	25.0952	1273	26.7298	1270	26.4211	1291	27.0804	1109	26.5767	1166	25.8896	1099	23.2059	1034	25.1876	1087	23.7992	878	24.4308	932	25.4411	1223	23.3394	1039	21.7148	938	29.1928	1285	27.1498	1189	26.271	1580	28.2503	1302
	100169868	Gm3173	0.00498013	1	0.0444675	9	0.0263755	5	0	0	0	0	0.00571269	1	0	0	0	0	0	0	0	0	0	0	0	0	0.00563006	1	0.0116044	2	0	0	0	0	0.00833467	2	0.0108763	2
	100169874	Gm11110	0.298846	13	0.615784	27	0.730493	30	1.06547	45	0.367258	13	0.501024	19	0.354302	13	0.363505	14	0.509348	19	0.564473	18	0.515554	17	0.577596	24	0.727672	28	0.642788	24	0.630794	24	0.951022	36	0.673273	35	0.351434	14
	100169878	Gm10941	0.229626	7	0.0976348	3	0.243227	7	0.236508	7	0.645009	16	0.451549	12	0.272237	7	0.555765	15	0.306034	8	0.268498	6	0.649135	15	0.618164	18	0.407933	11	0.53506	14	0.075011	2	0.150788	4	0.466649	17	0.250745	7
	100169889	Peg3os	22.9587	842	25.3475	937	23.0189	797	23.4221	834	23.2216	693	27.8373	890	29.288	906	28.2412	917	27.0914	852	29.6084	796	29.9281	832	27.975	980	28.9451	939	27.3839	862	21.729	697	21.652	691	20.5351	900	20.6338	693
	100170401	EU599041	0	0	0	0	0.0113817	1	0	0	0	0	0	0	0	0	0	0	0	0	0	0	0.0141755	1	0	0	0	0	0	0	0	0	0.0123481	1	0	0	0	0
	100177	Zmym6	2.5041	561	2.67477	604	2.33092	493	2.49639	543	2.50136	456	3.12334	610	2.25437	426	2.546	505	2.47772	476	2.92278	480	2.25532	383	2.45801	526	2.58364	512	2.54302	489	3.05184	598	3.34954	653	2.8798	771	2.89525	594
	100182	Akna	0.671442	228	0.645693	221	0.714331	229	0.721896	238	0.506669	140	1.52353	451	1.15914	332	1.13424	341	1.29127	376	1.49044	371	0.489514	126	0.514871	167	0.39951	120	0.531811	155	0.922563	274	0.910352	269	0.931502	378	1.09336	340
	100189605	Mup19	0	0	0	0	0	0	0	0	0	0	0	0	0	0	0	0	0	0	0	0	0	0	0	0	0	0	0	0	0	0	0	0	0	0	0	0
	100190765	Mir449b	0	0	0	0	0	0	0	0	0	0	0	0	0	0	0	0	0	0	0	0	0	0	0	0	0	0	0	0	0	0	0	0	0	0	0	0
	100190996	Gm14436	0	0	0	0	0	0	0	0	0	0	0	0	0	0	0	0	0	0	0	0	0	0	0	0	0	0	0	0	0	0	0	0	0	0	0	0
	100191037	Krtap10-4	0	0	0	0	0	0	0	0	0	0	0	0	0	0	0	0	0	0	0	0	0	0	0	0	0	0	0	0	0	0	0	0	0	0	0	0
	100196896	BC048559	0	0	0	0	0	0	0	0	0	0	0	0	0	0	0	0	0	0	0	0	0	0	0	0	0.0310769	1	0	0	0	0	0	0	0	0	0	0
	100198	H6pd	4.08113	1205	3.46763	1032	3.66277	1021	3.54414	1016	3.52949	848	5.20205	1339	4.89466	1219	5.16421	1350	5.00805	1268	4.96208	1074	4.46801	1000	4.61295	1301	4.52185	1181	4.95209	1255	4.02715	1040	3.44056	884	4.09524	1445	3.98678	1078
	100201	Tmem64	8.11221	1610	9.32793	1866	8.90759	1669	8.63038	1663	9.17047	1481	7.56	1308	7.75976	1299	8.38857	1474	7.96175	1355	7.64336	1112	8.22249	1237	7.43773	1410	8.04306	1412	7.19707	1226	7.54093	1309	8.02528	1386	7.54718	1790	8.3301	1514
	100206	Adprhl2	14.5807	863	14.4992	865	15.2653	853	16.7404	962	14.5964	703	18.5666	958	17.3264	865	16.5639	868	15.8212	803	14.9351	648	16.516	741	16.3082	922	15.6622	820	16.7513	851	16.5739	858	14.7558	760	18.7469	1326	16.9917	921
	100210	Gpn2	8.10344	481	5.51567	330	8.24435	462	7.94719	458	6.93572	335	7.07303	366	7.50996	376	6.65992	350	6.8369	348	7.74497	337	6.73422	303	7.26657	412	6.51363	342	6.28095	320	7.43503	386	7.87956	407	7.86641	558	7.52416	409
	100213	Rusc2	33.9987	11578	31.2716	10734	33.2162	10679	34.1919	11305	31.4282	8709	34.7286	10310	33.0977	9507	29.293	8832	33.679	9835	34.0617	8503	32.9902	8516	34.5052	11224	32.2743	9722	34.0582	9955	37.5489	11184	32.6113	9664	36.1779	14723	36.1924	11287
	100216455	Gm14124	0.00781507	1	0	0	0.00827796	1	0.0160986	2	0	0	0.0806819	9	0.0370611	4	0.00882694	1	0.0273407	3	0.0746272	7	0.0103099	1	0.00818165	1	0.0353399	4	0	0	0	0	0.0987891	11	0.0392376	6	0.0341353	4
	100216474	Ttll2	0	0	0	0	0	0	0	0	0	0	0	0	0	0	0	0	0	0	0	0	0	0	0	0	0	0	0	0	0	0	0	0	0	0	0	0
	100216530	Snord118	0	0	0	0	0	0	0	0	0	0	0	0	0	0	0	0	0.200765	1	0	0	0	0	0	0	0	0	0	0	0	0	0	0	0	0	0	0
	100216531	Snord1b	0.61262	2	0	0	0	0	0	0	0	0	0	0	0	0	0	0	0	0	0	0	0	0	0	0	0	0	0.356872	1	0	0	0.352002	1	0.256318	1	0	0
	100216532	Snord2	3.46851	10	1.72057	5	1.10219	3	0.714492	2	1.27876	3	2.78511	7	1.23364	3	3.52584	9	3.64034	9	0.946323	2	2.74546	6	1.08936	3	0.392117	1	6.86979	17	4.75878	12	1.99295	5	0.580486	2	2.27251	6
	100216533	Snord55	6.95481	23	9.29992	31	13.7726	43	16.1951	52	14.4926	39	7.97785	23	14.6983	41	4.43995	13	14.105	40	11.55	28	8.37717	21	7.28104	23	10.2554	30	5.98905	17	7.95164	23	14.942	43	8.85613	35	12.5473	38
	100216534	Snord96a	1.83786	6	2.12725	7	3.24453	10	4.73235	15	3.01144	8	3.86505	11	1.08945	3	3.4597	10	1.78602	5	3.76071	9	1.21228	3	1.60339	5	2.424	7	6.4237	18	0	0	2.11201	6	2.8195	11	0.668963	2
	100216535	Scarna9	0	0	0	0	0	0	0	0	0	0	0	0	0	0	0	0	0	0	0	0	0	0	0	0	0	0	0	0	0	0	0	0	0	0	0	0
	100216536	Snord1c	0	0	0	0	0	0	0	0	0	0	0	0	0	0	0	0	0	0	0	0	0	0	0	0	0	0	0	0	0.345724	1	0	0	0.506064	2	0	0
	100216537	Snord104	2.26166	7	3.20545	10	5.81793	17	3.66055	11	4.36762	11	8.15366	22	6.51184	17	2.55449	7	5.65166	15	3.96678	9	5.54106	13	3.04425	9	6.93994	19	3.76427	10	6.64926	18	3.3416	9	4.86654	18	3.52809	10
	100216538	Snord1a	0.310341	1	0	0	1.31489	4	2.55713	8	1.14415	3	1.06797	3	0	0	0	0	0	0	0	0	0	0	0	0	0.350842	1	0	0	1.41929	4	0	0	0.519382	2	0.677765	2
	100216539	Snord4a	2.69553	8	3.00855	9	1.42759	4	3.81743	11	3.31258	8	1.93252	5	1.59786	4	3.04454	8	2.35755	6	1.37893	3	1.77801	4	1.41098	4	0	0	1.17768	3	1.54094	4	0.774404	2	2.53755	9	0	0
	100216540	Snord95	0.693702	2	2.06469	6	0	0	0.357246	1	0.852503	2	0	0	1.23364	3	0	0	0	0	0	0	1.37273	3	0	0	1.17635	3	0.404106	1	0.396565	1	0.39859	1	1.74146	6	1.515	4
	100217413	Scarna10	0	0	0	0	0	0	0	0	0	0	0	0	0	0	0	0	0	0	0	0	0	0	0	0	0	0	0	0	0	0	0	0	0	0	0	0
	100217414	Scarna3a	0	0	0.198303	1	0	0	0	0	0	0	0	0	0	0	0	0	0	0	0	0	0	0	0	0	0	0	0	0	0	0	0	0	0	0	0	0
	100217415	Scarna6	0	0	0	0	0	0	0.0979545	1	0	0	0.109094	1	0	0	0.107418	1	0	0	0.518951	4	0.125464	1	0	0	0	0	0.110803	1	0.326207	3	0	0	0.397914	5	0	0
	100217416	Snora2b	0	0	0.208927	1	0	0	0	0	0.258796	1	0	0	0.249666	1	0	0	0	0	0	0	0.555628	2	0	0	1.6665	7	0.4907	2	0.722315	3	0.484002	2	0	0	0	0
	100217417	Snora34	0.19988	1	0	0	0.635158	3	2.26458	11	1.22818	5	0.458565	2	0.236971	1	1.35456	6	0.932365	4	2.18135	8	0	0	0	0	0	0	2.09587	9	0.457058	2	0.689088	3	0.501776	3	0.873053	4
	100217418	Snora44	0.604766	3	0	0	1.06764	5	0.83052	4	0.743208	3	0.693726	3	1.19498	5	1.36614	6	0	0	1.1	4	0	0	0.633134	3	0.227897	1	0.46973	2	0.691447	3	2.08493	9	0.674752	4	2.20129	10
	100217419	Snora52	3.34427	19	1.397	8	3.16947	17	1.45031	8	2.81199	13	2.42286	12	1.25206	6	1.19282	6	1.43682	7	2.40112	10	0.696609	3	0.737081	4	1.79086	9	1.64055	8	1.81118	9	1.82043	9	2.20931	15	1.72982	9
	100217420	Snora81	0.575265	4	1.14145	8	1.06634	7	0.740632	5	1.23717	7	1.1548	7	0.682015	4	0.487311	3	0.335424	2	0	0	0.189727	1	0.451687	3	0.975512	6	0.167556	1	1.47987	9	0.826345	5	1.32379	11	0.471129	3
	100217421	Snord11	0	0	0	0	0	0	0	0	0	0	0	0	0	0	0	0	0	0	0	0	0	0	0	0	0	0	0	0	0	0	0	0	0	0	0	0
	100217422	Snord13	0	0	0	0	0	0	0	0	0	0	0	0	0	0	0	0	0	0	0	0	0	0	0	0	0	0	0	0	0	0	0	0	0	0	0	0
	100217423	Snord19	1.7471	4	1.29999	3	1.38794	3	2.24933	5	0.536761	1	0	0	0	0	0.493328	1	1.52804	3	2.38333	4	0	0	0	0	0	0	0.508874	1	0.499379	1	1.00386	2	1.09647	3	1.90778	4
	100217424	Snord38a	0	0	0	0	0	0	0	0	0	0	0	0	0.473942	1	0	0	0	0	0.545338	1	0	0	0	0	0	0	0	0	0.914117	2	0.918784	2	2.0071	6	0	0
	100217425	Snord45c	0.386654	1	0	0	0	0	1.19472	3	0.950332	2	0	0	1.37521	3	0.436716	1	0	0	3.16475	6	0	0	2.42874	6	0.437114	1	0	0	0.442073	1	2.22165	5	0.647099	2	0.422214	1
	100217426	Snord49b	0	0	3.34283	9	1.98277	5	0.385599	1	0.920162	2	0.429449	1	0.887702	2	0	0	0.436584	1	0	0	0	0	0.78388	2	1.26971	3	0.872355	2	2.14019	5	0.430224	1	0.313278	1	0.817621	2
	100217427	Snord52	0.799521	2	0.793214	2	1.27032	3	2.88219	7	1.96509	4	3.66852	8	2.84365	6	3.16064	7	0.466183	1	4.36271	8	1.05475	2	0.418512	1	1.80773	4	0.931498	2	3.19941	7	5.05331	11	4.34872	13	4.36527	10
	100217428	Snord57	0.374379	1	0.742851	2	2.77587	7	0.385599	1	0.460081	1	0	0	0.443851	1	0	0	0	0	0	0	0	0	0	0	0	0	0	0	0	0	0	0	1.25311	4	0	0
	100217429	Snord64	1.53821	3	2.54346	5	0.543106	1	0	0	0	0	1.17632	2	0.607883	1	0.579124	1	2.39172	4	3.49728	5	1.35283	2	0	0	0	0	1.19475	2	1.17245	2	2.35688	4	0	0	0	0
	100217430	Snord66	0	0	0	0	0.430739	1	1.25652	3	0	0	0	0	0.482114	1	0	0	2.3711	5	1.66422	3	0	0	0.851456	2	1.8389	4	0	0	0	0	0	0	0.340285	1	0.888106	2
	100217431	Snord69	1.19928	3	3.17285	8	0.846877	2	0.823482	2	0	0	0	0	0	0	0.45152	1	0	0	0.545338	1	0	0	0.418512	1	0	0	0.931498	2	1.82823	4	1.83757	4	0	0	0	0
	100217432	Snord71	0	0	0.731244	2	0	0	1.13872	3	0	0	0	0	0	0	0	0	1.71905	4	0	0	0	0	0	0	0	0	0	0	0	0	0	0	0.308383	1	0	0
	100217433	Snord88a	0.327582	1	0	0	0	0	0.674798	2	0	0	0.375768	1	0.776739	2	1.10999	3	0	0	0.446875	1	1.29647	3	0	0	0	0	0	0	0.749068	2	0.752892	2	0	0	0	0
	100217434	Snord88c	0.561569	2	1.94998	7	1.18966	4	0.289199	1	0.345061	1	2.25461	7	0	0	0.634278	2	0.982313	3	0.383035	1	1.85209	5	0.293955	1	0.317428	1	0.327133	1	0.321029	1	1.29067	4	0.469917	2	1.83965	6
	100217435	Snord90	0	0	0	0	0	0	0	0	0	0	0	0	0	0	0	0	0	0	0	0	0	0	0	0	0	0	0	0	0	0	0	0	0	0	0	0
	100217436	Snord93	1.04826	2	1.03999	2	0.555175	1	0.539838	1	0	0	2.40492	4	0.621391	1	0	0	0.611217	1	1.43	2	0.691449	1	1.09743	2	1.18507	2	2.44259	4	0.599254	1	0	0	1.75436	4	0	0
	100217437	Snord99	2.52706	6	1.67141	4	5.7996	13	3.47039	8	4.65832	9	2.41565	5	0	0	1.90284	4	0	0	0	0	0.555628	1	0.881865	2	0	0	1.4721	3	1.44463	3	1.45201	3	1.05731	3	2.29956	5
	100217438	Scarna2	0	0	0.767207	2	0	0	0.796483	2	0	0	0	0	0	0	0	0	0	0	1.05492	2	0	0	0	0	0	0	0	0	0	0	0.88866	2	0	0	0	0
	100217439	Snora19	0	0	0	0	0	0	0	0	0	0	0	0	0	0	0	0	0	0	0	0	0	0	0	0	0	0	0.981399	2	0	0	0	0	0	0	0.459912	1
	100217440	Snora61	6.08668	16	0.754832	2	4.8354	12	12.93	33	5.61002	12	5.23651	12	2.70606	6	4.29672	10	1.7745	4	3.11371	6	2.00743	4	0	0	4.30064	10	3.98891	9	5.21931	12	3.93447	9	5.41162	17	10.3851	25
	100217441	Snord23	0.714724	3	0	0	0	0	0	0	0	0	0.273286	1	0.564901	2	0	0	0	0	0.649999	2	1.57147	5	0	0	0	0	0	0	0	0	0	0	0	0	0	0
	100217442	Snora30	0	0	0	0	0	0	0	0	1.08356	4	0	0	0	0	0	0	0	0	0	0	0	0	0.692305	3	0	0	0	0	0	0	0	0	0.55336	3	0	0
	100217443	Snord12	7.5046	21	8.50902	24	10.2203	27	3.68071	10	5.27002	12	3.68936	9	2.11838	5	3.22905	8	0.833478	2	3.9	8	4.71442	10	2.24475	6	1.616	4	7.49432	18	2.86008	7	4.51735	11	6.87787	23	3.90228	10
	100217444	Snord65	1.24136	3	2.46314	6	3.06807	7	0.852376	2	5.59362	11	2.84793	6	1.47172	3	2.33681	5	1.44762	3	0	0	3.27528	6	1.29959	3	2.80674	6	0.482091	1	0.946191	2	2.85307	6	2.77004	8	0	0
	100217445	Snord8	0	0	0	0	0	0	0.981524	4	0	0	0	0	0	0	0.538176	2	0	0	0.974999	3	0	0	0	0	0	0	0	0	0	0	0	0	0	0	0	0
	100217446	Snord47	7.98291	22	9.71992	27	3.07482	8	8.22215	22	3.12147	7	1.24871	3	1.29058	3	5.32794	13	2.96205	7	3.96	8	2.87217	6	0.37988	1	3.28172	8	2.53654	6	2.07434	5	4.16987	10	1.82183	6	1.98116	5
	100217447	Scarna3b	0	0	0	0	0	0	0	0	0	0	0	0	0	0	0	0	0	0	0	0	0	0	0	0	0	0	0	0	0	0	0	0	0	0	0	0
	100217448	Scarna8	0.19988	1	0	0	0	0	0	0	0	0	0	0	0	0	0	0	0	0	0	0	0	0	0	0	0	0	0	0	0	0	0	0	0	0	0	0
	100217449	Snora36b	0	0	0	0	0	0	0	0	0.256505	1	0	0	0	0	0	0	0	0	0	0	0	0	0	0	0	0	0	0	0	0	0	0	0	0	0	0
	100217450	Snora47	0	0	0.742851	4	0.198277	1	0	0	0	0	0.429449	2	0	0	0	0	0.436584	2	0	0	0	0	0	0	0	0	0	0	0	0	0	0	0	0	0	0
	100217451	Snora7a	7.67912	42	5.8046	32	5.22897	27	6.40273	34	3.14567	14	8.59898	41	3.0347	14	5.98877	29	3.41144	16	3.74128	15	8.2009	34	5.16814	27	3.51386	17	4.04732	19	6.48031	31	3.78197	18	5.50786	36	6.38886	32
	100217452	Snord110	0	0	0	0	0	0	0.823482	2	0.491273	1	0	0	0.947885	2	0	0	0	0	0	0	0	0	0	0	0	0	0	0	0	0	0.459392	1	0.669034	2	0.436527	1
	100217453	Snord16a	1.03674	4	0.257141	1	0.274537	1	1.06781	4	0	0	1.78387	6	0	0	0.292744	1	0.6045	2	0	0	0	0	0.271343	1	0.293011	1	0	0	0.889004	3	0.595695	2	0.433769	2	0	0
	100217454	Snord37	4.00515	9	3.53205	8	6.12787	13	6.8753	15	2.18756	4	3.06287	6	2.11038	4	3.01581	6	8.30333	16	6.07075	10	0.587079	1	0.465891	1	3.52166	7	1.03695	2	7.63201	15	4.09119	8	2.9791	8	4.3735	9
	100217455	Snord49a	7.60835	20	3.01933	8	6.44719	16	3.91818	10	3.74001	8	6.54564	15	0.45101	1	0.429672	1	2.21813	5	3.11371	6	0	0	0	0	0	0	0.886425	2	1.30483	3	4.8088	11	1.27332	4	8.72349	21
	100217456	Snord53	0.346851	1	0	0	0	0	0	0	0	0	0	0	0	0	0	0	0	0	0.473161	1	0	0	0	0	0.392117	1	0	0	0	0	0	0	0	0	0	0
	100217457	Snord58b	0.428834	1	2.55271	6	0	0	1.76674	4	0	0	0.98383	2	0.508411	1	0	0	1.50026	3	0	0	0.565731	1	0	0	1.4544	3	0	0	0.980598	2	0	0	1.07654	3	0.468274	1
	100217458	Snord67	0	0	0	0	0	0	0	0	0.295766	1	0	0	0	0	0	0	0.280661	1	0	0	0	0	0	0	0	0	0	0	0	0	0	0	0	0	0	0
	100217459	Snord70	0	0	0	0	0	0	0	0	0	0	0.510478	1	0	0	0	0	0.518958	1	0	0	0	0	0	0	0	0	0	0	0	0	0.511399	1	0	0	0	0
	100217460	Snord85	0	0	0	0	0	0	0	0	0	0	0	0	0	0	0	0	0	0	0	0	0	0	0	0	0	0	0	0	0	0	0	0	0	0	0	0
	100217461	Snord89	0	0	0	0	0	0	0.516866	2	0.925057	3	0.287823	1	0	0	0.283401	1	0	0	0	0	0.331013	1	0.262683	1	0.850978	3	0	0	0.286877	1	0.288342	1	0.839851	4	0.27399	1
	100217462	Snord92	0	0	1.40963	5	0	0	0	0	0	0	0	0	0	0	0	0	0	0	0	0	0	0	0	0	0	0	0	0	0	0	0	0	0	0	0	0
	100217463	Snord98	5.05412	6	4.17854	5	2.67674	3	0.867597	1	3.10555	3	0.966261	1	0	0	0.951418	1	0.982313	1	1.14911	1	0	0	0	0	0	0	0	0	1.92617	2	0	0	0.704875	1	6.43877	7
	100217464	Snora41	0.626174	3	0.621234	3	2.87414	13	2.36478	11	0	0	1.43657	6	0.494913	2	0	0	0.730215	3	1.42367	5	0.826067	3	0.43703	2	0	0	0.243179	1	0.238641	1	0.479719	2	0.174659	1	0.455842	2
	100217465	Snord111	0	0	0	0	0	0	0	0	0	0	0	0	0	0	0	0	0	0	0	0	0	0	0	0	0	0	0	0	0	0	0	0	0	0	0	0
	100217466	Scarna17	0	0	0	0	0	0	0	0	0	0	0	0	0	0	0	0	0	0	0	0	0	0	0	0	0	0	0	0	0	0	0	0	0	0	0	0
	100217467	Snora5c	1.40114	6	0	0	0.49471	2	0	0	0.860944	3	1.33937	5	1.66114	6	0.263759	1	0.816973	3	0.318564	1	0	0	0.733432	3	0	0	0	0	1.06798	4	0	0	0.977055	5	0.510001	2
	100217468	Snord45b	0.524131	1	0.519996	1	0	0	2.15935	4	0	0	0.601229	1	1.24278	2	3.55196	6	2.44487	4	0	0	0	0	0	0	0	0	1.83195	3	2.99627	5	0	0	1.31577	3	0.572335	1
	100217469	Snord91a	11.7929	30	15.2099	39	7.91124	19	8.50245	21	12.5602	26	5.41106	12	8.38878	18	13.3198	30	14.6692	32	10.1887	19	11.9275	23	9.46535	23	13.7764	31	5.03785	11	16.1799	36	12.6486	28	9.21037	28	18.8871	44
	100226	Stx12	66.7216	6563	71.7728	7116	67.3353	6253	68.8887	6579	75.5237	6045	65.4809	5615	64.8323	5379	69.091	6017	62.3125	5256	60.6609	4374	71.1894	5308	68.5315	6439	68.7747	5984	69.4678	5865	65.1147	5602	73.3447	6278	69.6563	8188	71.6035	6450
	100233175	AK010878	8.22055	405	6.84676	340	7.84746	365	7.46342	357	8.03202	322	7.33427	315	7.29145	303	6.25872	273	7.36143	311	6.78388	245	8.22062	307	6.84242	322	8.37552	365	6.66879	282	7.7279	333	7.23088	310	7.2186	425	7.77972	351
	100233207	Gm17359	0	0	0	0	0	0	0	0	0	0	0	0	0	0	0	0	0	0	0	0	0	0	0	0	0	0	0	0	0	0	0	0	0	0	0	0
	100233208	Gm10778	0.0399338	8	0.103999	21	0.042299	8	0.0462718	9	0.073613	12	0.0458079	8	0.0355081	6	0.0169141	3	0.0407478	7	0	0	0.0460966	7	0.0261293	5	0.0620749	11	0.0290785	5	0.0171215	3	0.0344179	6	0.0459474	11	0.0327049	6
	100270707	Gm14379	0.150709	12	0.236739	19	0.186241	14	0.0905479	7	0.169774	11	0.20169	14	0.208454	14	0.241147	17	0.234332	16	0.0171326	1	0.132546	8	0.092037	7	0.156179	11	0.0877929	6	0.0574365	4	0.216487	15	0.136621	13	0.342852	25
	100270744	Btbd18	0.0197426	3	0	0	0	0	0	0	0	0	0	0	0.0156041	2	0.00743295	1	0	0	0.0179548	2	0	0	0	0	0.0148795	2	0	0	0	0	0	0	0.0220274	4	0.0143723	2
	100271704	Gm17660	0	0	0	0	0	0	0	0	0	0	0	0	0	0	0	0	0	0	0	0	0	0	0	0	0	0	0	0	0	0	0	0	0	0	0	0
	100271841	Uckl1os	2.60795	251	2.79354	271	2.06907	188	2.46138	230	1.72378	135	1.94274	163	1.6137	131	1.71339	146	1.40553	116	2.14027	151	1.54891	113	1.87095	172	2.02035	172	1.93686	160	2.05515	173	2.07759	174	2.41707	278	1.67919	148
	100271882	Gm14139	0.0409477	3	0	0	0	0	0	0	0	0	0	0	0.0485462	3	0	0	0	0	0	0	0	0	0.0142895	1	0	0	0	0	0	0	0	0	0.057108	5	0.0149046	1
	100271928	Gm15881	0	0	0	0	0	0	0	0	0	0	0	0	0	0	0	0	0	0	0	0	0	0	0	0	0	0	0	0	0	0	0	0	0	0	0	0
	100272219	AA543186	0.250322	18	0.23455	17	0.162035	11	0.257824	18	0.153813	9	0.0797621	5	0.0824369	5	0.188488	12	0.243262	15	0.17074	9	0.238501	13	0.0582364	4	0.0471651	3	0.307845	19	0.159	10	0.159812	10	0.209468	18	0.28853	19
	100272221	Gm17801	0.654697	39	0.449676	27	0.426754	24	0.639737	37	0.453859	22	0.751002	39	0.81599	41	0.455055	24	0.685172	35	0.70991	31	0.686527	31	0.562385	32	0.45547	24	0.449837	23	0.594989	31	0.713774	37	0.547846	39	0.274965	15
	100273	Osbpl9	24.0185	3831	24.5132	3941	24.9297	3754	22.4976	3484	23.638	3068	26.4656	3680	25.3537	3411	26.2856	3712	26.9345	3684	23.8618	2790	25.8135	3121	25.1517	3832	24.6936	3484	25.9087	3547	19.3324	2697	21.3908	2969	19.1804	3656	20.3672	2975
	100286843	Gm16325	0	0	0.0147447	2	0	0	0.00765366	1	0	0	0	0	0	0	0	0	0	0	0.0202741	2	0	0	0	0	0	0	0	0	0	0	0	0	0	0	0.00811439	1
	100294583	Fam150b	0.328669	21	0.232911	15	0.563648	34	0.370758	23	0.250037	13	0.430874	24	0.575209	31	0.371223	21	0.109508	6	0.576459	27	0.309707	15	0.55709	34	0.318482	18	0.437625	24	0.751553	42	0.377695	21	0.314317	24	0.615251	36
	100294660	Defa2	0	0	0	0	0	0	0	0	0	0	0	0	0	0	0	0	0	0	0	0	0	0	0	0	0	0	0	0	0	0	0	0	0	0	0	0
	100302498	Snora21	0.368529	2	0.182811	1	0.585536	3	0.379574	2	0.226446	1	0	0	0.218458	1	0.83249	4	0	0	0	0	0.243087	1	0.192908	1	0.208312	1	0	0	0.210675	1	0	0	0.616766	4	0.201212	1
	100302499	Snora3	1.76894	9	3.89997	20	1.45733	7	1.82195	9	3.86468	16	1.80369	8	1.86417	8	0.88799	4	1.83365	8	1.34062	5	0.518587	2	0.617305	3	1.9998	9	0	0	0.898881	4	1.80694	8	1.80918	11	1.28775	6
	100302529	Snord72	1.57239	4	4.28996	11	3.74743	9	0.404879	1	1.93234	4	1.35277	3	2.33022	5	0.88799	2	0	0	0.536249	1	1.03717	2	0.411537	1	0	0	0	0	0.449441	1	0.903471	2	1.64471	5	0.858502	2
	100302565	Snord68	0.982745	2	7.31244	15	2.60238	5	2.02439	4	1.20771	2	0	0	1.16511	2	0	0	0.573016	1	1.34062	2	1.9447	3	1.02884	2	1.111	2	1.71745	3	3.37081	6	4.51735	8	0	0	3.21938	6
	100302567	AF357399	0.752741	3	0.497868	2	0	0	1.03373	4	0.308352	1	0.287823	1	0	0	0	0	0.292604	1	0.342287	1	0	0	0	0	0	0	0	0	0.860631	3	0	0	0	0	0.27399	1
	100302592	Snord14a	1.35551	5	0	0	0	0	0.279227	1	0.333162	1	0	0	0.321409	1	0	0	0.94844	3	1.10948	3	0.357646	1	0	0	1.53241	5	0	0	0.929877	3	0.623083	2	0.680569	3	1.18414	4
	100302593	Snord14d	1.08441	4	0.80689	3	1.4358	5	1.67536	6	1.66581	5	0.310981	1	0	0	0.91861	3	2.21303	7	1.47931	4	0.715292	2	2.27055	8	0.612965	2	0.315853	1	0.929877	3	0.934625	3	1.81485	8	0.888106	3
	100302594	Snord14e	1.03674	4	1.2857	5	4.66713	17	2.40258	9	2.54814	8	2.37849	8	1.22913	4	2.34195	8	0.30225	1	1.76786	5	0	0	1.8994	7	0	0	2.71772	9	3.55601	12	0.595695	2	1.73508	8	1.13209	4
	100302600	Snord43	0	0	0	0	0	0	1.0122	2	0.603857	1	0	0	0	0	0	0	0	0	0	0	0	0	0	0	0	0	0	0	0.561801	1	0	0	0	0	0	0
	100302601	Snord83b	1.83786	6	2.73504	9	2.92008	9	1.89294	6	3.01144	8	1.75684	5	0	0	2.42179	7	0	0	0.835713	2	0.404093	1	1.28271	4	2.07771	6	2.85498	8	0.350214	1	3.16801	9	0.512637	2	0.334481	1
	100302648	Gm11944	1.60134	59	2.6658	99	2.21367	77	1.31388	47	1.43425	43	1.27649	41	2.28463	71	2.32982	76	1.6142	51	2.03639	55	2.25576	63	1.87536	66	2.63878	86	1.92892	61	1.48952	48	1.68426	54	1.47626	65	1.98572	67
	100302688	Gm17455	0	0	0	0	0	0	0	0	0	0	0.0368434	3	0	0	0	0	0	0	0	0	0	0	0	0	0	0	0	0	0	0	0	0	0	0	0	0
	100302730	5830417I10Rik	0.462939	193	0.554475	233	0.363323	143	0.580574	235	0.465743	158	0.553048	201	0.489125	172	0.444311	164	0.467131	167	0.494093	151	0.424025	134	0.404296	161	0.555895	205	0.444339	159	0.570428	208	0.476865	173	0.395413	197	0.41908	160
	100302731	Snord7	0.491373	2	0	0	1.04095	4	0.759147	3	0.905785	3	1.1273	4	1.16511	4	0	0	0.286508	1	2.68125	8	0.97235	3	0	0	1.111	4	0	0	0	0	1.41167	5	1.64471	8	2.41454	9
	100303644	C130080G10Rik	0	0	0	0	0	0	0	0	0	0	0	0	0	0	0	0	0	0	0.0168544	1	0.0162992	1	0.0388039	3	0.0139675	1	0.0143945	1	0.014126	1	0	0	0	0	0	0
	100303645	D7Ertd143e	0	0	0	0	0	0	0	0	0	0	0	0	0	0	0	0	0	0	0	0	0	0	0	0	0	0	0	0	0	0	0	0	0	0	0	0
	100303646	AF357355	0	0	0	0	0	0	0.342151	1	0	0	0	0	0	0	0	0	0	0	0	0	0	0	0	0	0	0	0	0	0	0	0.381748	1	0	0	0	0
	100303647	AF357359	42.4546	54	49.9196	64	36.6415	44	60.7318	75	47.3424	49	39.6811	44	47.5364	51	74.5911	84	74.2629	81	74.0024	69	32.1524	31	38.6845	47	51.5504	58	43.0507	47	28.7642	32	52.4013	58	51.9728	79	64.3877	75
	100303732	Gm14431	0	0	0	0	0	0	0	0	0	0	0	0	0	0	0	0	0	0	0	0	0	0	0	0	0	0	0	0	0	0	0	0	0	0	0	0
	100303736	Snora35	0	0	0	0	0	0	0	0	0	0	0	0	0	0	0	0	0	0	0	0	0	0	0	0	0	0	0	0	0	0	0	0	0	0	0	0
	100303738	D030025P21Rik	0	0	0.023672	4	0	0	0.00614383	1	0	0	0.013685	2	0.0282879	4	0.0202122	3	0	0	0.024412	3	0	0	0	0	0.0337177	5	0	0	0.0136401	2	0.00685486	1	0.00499153	1	0	0
	100303740	Snora75	0.406653	2	0.201722	1	0.861478	4	0.62826	3	0	0	0.233236	1	0.241057	1	0.229653	1	0.23711	1	0	0	0.268234	1	0	0	1.14931	5	0	0	0.232469	1	0.934625	4	0	0	0.666079	3
	100303744	Sprr2a2	0	0	0	0	0	0	0	0	0	0	0	0	0	0	0	0	0	0	0	0	0	0	0	0	0	0	0	0	0	0	0	0	0	0	0	0
	100303746	Snora20	0	0	0	0	0	0	0	0	0	0	0	0	0	0	0	0	0	0	0.527458	1	0	0	0	0	0	0	0	0	0	0	0.44433	1	0	0	0	0
	100303747	Gm12238	0	0	0	0	0	0	0.195909	1	0	0	0	0	0	0	0	0	0	0	0	0	0	0	0	0	0	0	1.10803	5	0	0	0	0	0	0	0	0
	100303751	Snora31	1.05294	5	0	0	2.67674	12	1.51829	7	2.07037	8	0	0	0.249666	1	0.237854	1	1.22789	5	0.574553	2	1.9447	7	1.9842	9	0.238071	1	0.4907	2	0	0	0.968005	4	0.176219	1	0.919824	4
	100306943	Scarna13	0.686135	8	0	0	0.363387	4	0.176674	2	0.210801	2	0.098383	1	0.203364	2	0.290615	3	0.100017	1	0.468	4	0	0	0.26937	3	0	0	0.199849	2	0.294179	3	0.492802	5	0.143538	2	0.280964	3
	100306944	Snora73a	1.9559	17	2.62534	23	3.04669	25	2.25152	19	1.13113	8	1.05582	8	0.954821	7	1.2995	10	2.28088	17	2.82512	18	0.758907	5	1.9272	16	0.910477	7	2.01067	15	1.44698	11	1.58658	12	1.25158	13	2.26142	18
	100306945	Snora73b	0.690318	6	0.799018	7	1.70615	14	3.08103	26	0.565563	4	0.395931	3	0.682015	5	1.42945	11	1.07336	8	0.941706	6	1.36603	9	0.12045	1	0.130068	1	1.07236	8	0.789262	6	1.32215	10	0.385103	4	1.75888	14
	100306952	Snora78	1.0516	7	0.44713	3	0.47738	3	0.464192	3	0.369237	2	1.03396	6	0.890529	5	0	0	0.525569	3	0.409872	2	0.198186	1	0	0	0	0	0	0	0.171761	1	0	0	0.377131	3	0.164045	1
	100306954	Snora17	0	0	0	0	0.189264	1	0	0	0.439168	2	0.204965	1	1.48287	7	0	0	0	0	1.21875	5	0	0	0	0	0.807999	4	0.832702	4	0	0	0	0	0	0	0.195114	1
	100306955	Snora43	0.848413	5	0.505032	3	1.43786	8	0	0	0.208526	1	0.194643	1	0	0	0.191652	1	0.593628	3	0.462949	2	0	0	0.355284	2	0.191827	1	0.790768	4	0.194003	1	0.194994	1	0	0	0.555865	3
	100306957	Snora24	1.08858	6	0.899992	5	1.15306	6	2.80301	15	2.00666	9	0.416236	2	0.215097	1	1.22952	6	0.211575	1	0.742499	3	0.239348	1	0.56982	3	1.23065	6	0.634135	3	1.45204	7	0.833973	4	1.67001	11	0.99058	5
	100310809	Gm10509	2.49761	212	3.38958	290	3.49411	280	2.59672	214	2.51919	174	2.66229	197	2.87727	206	3.31333	249	2.73399	199	2.97321	185	3.35708	216	3.02177	245	3.11657	234	3.54127	258	2.53231	188	3.15448	233	2.54347	258	2.85596	222
	100310813	Snora16a	2.08111	12	1.72057	10	1.46958	8	1.78623	10	0.852503	4	1.39255	7	1.43925	7	1.17528	6	0.404482	2	0.473161	2	0	0	0.18156	1	1.17635	6	0.606158	3	0.793131	4	0	0	2.0317	14	1.89376	10
	100310872	Dynlt1a	0.860468	190	0.912089	203	0.729147	152	0.774307	166	0.762473	137	0.592225	114	0.676515	126	0.726351	142	0.612625	116	0.722825	117	0.710965	119	0.787041	166	0.696294	136	0.712306	135	0.93202	180	1.09811	211	0.98152	259	0.806082	163
	100312470	Vmn1r2	0	0	0	0	0	0	0	0	0	0	0	0	0	0	0	0	0	0	0	0	0	0	0	0	0	0	0	0	0	0	0	0	0	0	0	0
	100312471	Vmn1r3	0	0	0	0	0	0	0	0	0	0	0	0	0	0	0	0	0	0	0	0	0	0	0	0	0	0	0	0	0	0	0	0	0	0	0	0
	100312473	Vmn1r86	0	0	0	0	0	0	0	0	0	0	0	0	0	0	0	0	0	0	0	0	0	0	0	0	0	0	0	0	0	0	0	0	0	0	0	0
	100312474	Vmn1r88	0	0	0	0	0	0	0	0	0	0	0	0	0	0	0	0	0	0	0	0	0	0	0	0	0	0	0	0	0	0	0	0	0	0	0	0
	100312475	Vmn1r95	0	0	0	0	0	0	0	0	0	0	0	0	0	0	0	0	0	0	0	0	0	0	0	0	0	0	0	0	0	0	0	0	0	0	0	0
	100312476	Vmn1r238	0	0	0	0	0	0	0	0	0	0	0	0	0	0	0	0	0	0	0	0	0	0	0	0	0	0	0	0	0	0	0	0	0	0	0	0
	100312477	Vmn1r184	0	0	0	0	0	0	0	0	0	0	0	0	0	0	0	0	0	0	0	0	0	0	0	0	0	0	0	0	0	0	0	0	0	0	0	0
	100312484	Vmn1r196	0	0	0	0	0	0	0	0	0	0	0	0	0	0	0	0	0	0	0	0	0	0	0	0	0	0	0	0	0	0	0	0	0	0	0	0
	100312485	Vmn1r221	0	0	0	0	0	0	0	0	0	0	0	0	0	0	0	0	0	0	0	0	0	0	0	0	0	0	0	0	0	0	0	0	0	0	0	0
	100312948	Gm17689	0	0	0	0	0	0	0	0	0	0	0	0	0	0	0	0	0	0	0	0	0	0	0	0	0	0	0	0	0	0	0	0	0	0	0	0
	100312949	Gm17677	0	0	0	0	0	0	0	0	0	0	0	0	0	0	0	0	0	0	0	0	0	0	0	0	0	0	0	0	0	0	0	0	0	0	0	0
	100312956	Gm17365	0.0532413	3	0	0	0	0	0.0731158	4	0.0218097	1	0	0	0.0841613	4	0.0200449	1	0.0206958	1	0.0242099	1	0	0	0.0185795	1	0.0200632	1	0.0206766	1	0.0202908	1	0	0	0	0	0	0
	100312986	Gm17727	0	0	0	0	0	0	0	0	0	0	0	0	0	0	0	0	0.0427757	1	0	0	0	0	0	0	0	0	0	0	0	0	0	0	0	0	0	0
	100312987	Gm17252	0	0	0	0	0	0	0	0	0	0	0	0	0	0	0	0	0	0	0	0	0	0	0	0	0	0	0	0	0	0	0	0	0	0	0	0
	100313519	Snord17	0	0	0	0	0	0	0	0	0.393463	3	0.612111	5	0.126528	1	0	0	0.124456	1	1.45588	10	0	0	0	0	0	0	0.12434	1	0	0	0.245286	2	0.0893055	1	0	0
	100313531	Nkx2-2os	0	0	0	0	0	0	0	0	0	0	0	0	0	0	0	0	0	0	0	0	0	0	0	0	0	0	0	0	0	0	0	0	0	0	0	0
	100313943	Snora26	0.389849	2	0.386774	2	0	0	0	0	0	0	0	0	0.693288	3	0.660488	3	0.227312	1	1.06364	4	0	0	0	0	0	0	0	0	0	0	0	0	0.652447	4	0.212852	1
	100316663	Mir669k	0	0	0	0	0	0	0	0	0	0	0	0	0	0	0	0	0	0	0	0	0	0	0	0	0	0	0	0	0	0	0	0	0	0	0	0
	100316665	Mir466i	0	0	0	0	0	0	0	0	0	0	0	0	0.231096	1	0	0	0	0	0	0	0	0	0	0	0	0	0.454201	2	0	0	0	0	0.489335	3	0	0
	100316668	Mir669i	0	0	0	0	0	0	0	0	0	0	0	0	0	0	0	0	0	0	0	0	0	0	0	0	0	0	0	0	0	0	0	0	0	0	0	0
	100316669	Mir1188	0.786196	4	0	0	1.04095	5	0.404879	2	0.724628	3	0	0	0.466043	2	0.221997	1	0.458413	2	1.60875	6	0	0	0.617305	3	0.6666	3	0.228993	1	0	0	0	0	0.164471	1	0	0
	100316672	Mir1192	0	0	0	0	0	0	0	0	0	0	0	0	0	0	0	0	0	0	0	0	0	0	0	0	0	0	0	0	0	0	0	0	0	0	0	0
	100316673	Mir1193	0	0	0	0	0	0	0	0	0	0	0	0	0	0	0	0	0	0	0	0	0	0	0	0	0	0	0.227101	1	0	0	0	0	0	0	0	0
	100316676	Mir1195	0	0	0	0	0	0	0	0	0	0	0	0	0	0	0	0	0	0	0	0	0	0	0	0	0	0	0	0	0	0	0	0	0	0	0	0
	100316677	Mir1199	0	0	0	0	0.20994	1	0	0	0	0	0	0	0	0	0	0	0	0	0	0	0	0	0	0	0	0	0	0	0	0	0	0	0	0	0	0
	100316678	Mir1902	22.1118	75	26.9098	92	25.2952	81	24.5964	81	29.3474	81	28.0699	83	22.3701	64	21.6447	65	31.6305	92	20.9137	52	24.8922	64	22.8403	74	20.3313	61	25.7617	75	16.5169	49	31.5085	93	28.8646	117	20.926	65
	100316679	Mir1897	0	0	0	0	0	0	0.615005	2	0	0	0	0	0	0	0	0	3.13345	9	0	0	0	0	0	0	0	0	0	0	0	0	0	0	0	0	0.652027	2
	100316680	Mir1903	155.667	528	130.746	447	97.7455	313	125.411	413	160.867	444	63.2418	187	65.3626	187	47.2854	142	59.4791	173	61.1324	152	61.4525	158	78.3978	254	59.994	180	58.0498	169	41.4609	123	56.2411	166	57.7293	234	45.0714	140
	100316681	Mir1900	0	0	0	0	0	0	0	0	0	0	0	0	0	0	0	0	0.70525	2	0	0	0	0	0	0	0	0	0	0	0	0	0	0	0.506064	2	0	0
	100316682	Mir1892	87.5626	297	105.007	359	93.9981	301	81.3806	268	95.6509	264	67.9765	201	84.9364	243	108.557	326	66.0114	192	69.1762	172	75.4543	194	85.8055	278	59.994	180	83.468	243	67.079	199	88.766	262	70.8047	287	75.0116	233
	100316683	Mir1904	0	0	0	0	0	0	0	0	0	0	0	0	0	0	0	0	0	0	0	0	0	0	0	0	0	0	0	0	0	0	0	0	0	0	0	0
	100316684	Mir1898	0.284167	1	0	0	1.80599	6	1.7561	6	0.349218	1	0.325968	1	0	0	4.49344	14	0.662766	2	3.1012	8	0	0	0.297497	1	0.963758	3	0	0	0.649794	2	1.63278	5	0.951157	4	0.930906	3
	100316685	Mir1907	0	0	0.519996	2	0	0	0	0	0.322057	1	0	0	0	0	0	0	0	0	0	0	0.345724	1	0	0	0	0	0	0	0	0	0	0	0	0	0	0
	100316686	Mir1901	4.83813	16	4.79996	16	5.12469	16	5.29457	17	5.57406	15	3.12177	9	7.88689	22	3.75688	11	6.69988	19	6.18749	15	5.18587	13	6.33134	20	3.41846	10	5.98905	17	1.72862	5	2.08493	6	8.35006	33	2.64155	8
	100316687	Mir1928	0	0	0	0	0	0	0	0	0	0	0	0	0	0	0	0	0	0	0	0	0	0	0	0	0	0	0	0	0	0	0	0	0	0	0	0
	100316688	Mir1929	0	0	1.50966	6	0	0	0	0	0	0	0	0	0	0	0	0	0	0	0	0	0	0	0	0	0	0	0	0	0	0	0	0	0	0	0	0
	100316689	Mir1931	0	0	0	0	0	0	0	0	0	0	0	0	0	0	0	0	0	0	0	0	0	0	0	0	0	0	0	0	0	0	0	0	0	0	0	0
	100316690	Mir1932	0	0	0	0	0.277587	1	0	0	0	0	0	0	0	0	0	0	0	0	0	0	0	0	0	0	0.888799	3	0	0	0	0	0.301157	1	0.657884	3	0	0
	100316693	Mir1938	0	0	0.233998	1	0.249829	1	0	0	0.289851	1	0.270553	1	0.559252	2	0	0	0.275048	1	0.32175	1	0	0	0	0	0.53328	2	0	0	0	0	0	0	0.197365	1	0.515101	2
	100316694	Mir1941	0	0	0	0	0	0	0	0	0	0	0	0	0	0	0	0	0	0	0	0	0	0	0	0	0	0	0	0	0	0	0	0	0	0	0	0
	100316695	Mir1943	0	0	0	0	0.342231	1	1.33111	4	0.397056	1	0.741242	2	1.14915	3	0	0	3.391	9	0.440753	1	0.426236	1	0.676499	2	0	0	1.50571	4	0	0	0	0	0	0	0	0
	100316697	Mir1946a	0	0	0	0	0	0	0	0	0	0	0	0	0	0	0	0	0	0	0	0	0	0	0	0	0	0	0	0	0	0	0	0	0	0	0	0
	100316698	Mir1947	0	0	0	0	0	0	0	0	0	0	0	0	0	0	0	0	0	0	0	0	0	0	0	0	0	0	0	0	0	0	0	0	0	0	0	0
	100316699	Mir1948	0	0	0	0	0	0	0	0	0	0	0	0	0	0	0	0	0	0	0	0	0	0	0	0	0	0	0	0	0	0	0	0	0	0	0	0
	100316700	Mir1949	2.69553	8	1.67141	5	1.78449	5	0.347039	1	1.24222	3	0.773009	2	0.798931	2	0	0	0	0	0.919285	2	0.444503	1	0	0	3.04731	8	0	0	0.77047	2	2.71041	7	3.3834	12	1.10379	3
	100316701	Mir669m-1	0	0	0	0	0	0	0	0	0	0	0	0	0	0	0	0	0	0	0	0	0	0	0	0	0	0	0	0	0	0	0	0	0	0	0	0
	100316703	Mir1951	0	0	0	0	0	0	0	0	0	0	0	0	0	0	0	0	0	0	0	0	0	0	0	0	0	0	0	0	0	0	0	0	0	0	0	0
	100316704	Mir1953	0	0	0	0	0	0	0	0	0	0	0	0	0	0	0	0	0	0	0	0	0	0	0	0	0	0	0	0	0	0	0	0	0	0	0	0
	100316706	Mir1956	0.725719	2	0	0	0	0	0	0	0.445925	1	0	0	0	0	0	0	0.846301	2	0	0	0.478695	1	0	0	0	0	0	0	2.48921	6	0	0	0.607277	2	0	0
	100316707	Mir1957a	0	0	0	0	0	0	0	0	0	0	0	0	0	0	0	0	0	0	0	0	0	0	0	0	0	0	0	0	0	0	0	0	0	0	0	0
	100316708	Mir1958	0	0	0	0	0	0	0	0	0	0	0	0	0	0	0	0	0	0	0	0	0	0	0	0	0	0	0	0	0	0	0	0	0	0	0	0
	100316709	Mir1960	0	0	0.599995	2	0	0	0	0	0	0	0	0	0	0	0	0	0	0	0	0	0	0	0	0	0	0	0	0	0	0	0	0	0	0	0	0
	100316710	Mir1963	0	0	0	0	0	0	0	0	0	0	0	0	0	0	0	0	0	0	0	0	0	0	0	0	0	0	0	0	0	0	0	0	0	0	0	0
	100316711	Mir1964	1.13667	4	0	0	0	0	0	0	0	0	0	0	0	0	0	0	0	0	0.38765	1	0	0	0	0	0	0	0	0	0	0	0	0	0	0	0	0
	100316712	Mir1966	12.4481	57	12.5666	58	15.2673	66	10.122	45	14.7609	55	12.5256	50	13.2046	51	16.2798	66	8.40424	33	13.1083	44	12.6766	44	11.203	49	9.62866	39	12.7218	50	11.7354	47	7.52892	30	12.0612	66	11.2082	47
	100316713	Mir1968	0	0	0	0	0	0	0	0	0	0	0	0	0	0	0	0	0	0	0	0	0	0	0	0	0	0	0	0	0	0	0	0	0.580486	2	0.378751	1
	100316714	Mir1946b	0	0	0	0	0	0	0.730608	4	0	0	0	0	0	0	0	0	0	0	0	0	0	0	0	0	0	0	0	0	0	0	0	0	0	0	0	0
	100316715	Mir1971	0	0	0	0	0	0	0	0	0	0	0	0	0	0	0	0	0	0	0	0	0	0	0	0	0	0	0	0	0	0	0	0	0	0	0	0
	100316716	Mir1983	0	0	0	0	0	0	0	0	0	0	0	0	0	0	0.201816	1	0	0	0	0	0	0	0	0	0	0	0	0	0	0	0	0	0	0	0	0
	100316717	Mir1839	0.323094	1	0	0	1.71116	5	0.332777	1	0	0	0.741242	2	0	0	0.364927	1	0	0	0	0	0	0	0	0	1.8263	5	0	0	0	0	0.371289	1	0	0	0	0
	100316725	Mir2136	0	0	0	0	0	0	0	0	0	0	0	0	0	0	0	0	0	0	0	0	0	0	0	0	0	0	0	0	0	0	0	0	0	0	0	0
	100316727	Mir2139	0	0	0	0	0	0	0	0	0	0	0	0	0	0	0	0	0	0	0	0	0	0	0	0	0	0	0	0	0	0	0	0	0.415505	2	0	0
	100316735	Mir432	0	0	0	0	0	0	0	0	0	0	0	0	0	0	0	0	0	0	0	0	0	0	0	0	0	0	0	0	0	0	0	0	0	0	0	0
	100316736	Mir599	0	0	0	0	0	0	0	0	0	0	0	0	0	0	0	0	0	0	0	0	0	0	0	0	0	0	0	0	0	0	0	0	0	0	0	0
	100316737	Mir664	0	0	0	0	0	0	0	0	0.420074	1	0	0	0	0	0	0	1.19586	3	0	0	0	0	0	0	0	0	1.99124	5	0	0	0	0	0	0	0	0
	100316739	Mir1224	3.32977	12	5.78113	21	1.7635	6	5.71593	20	0.682003	2	2.54638	8	1.97383	6	1.56704	5	5.50095	17	2.6497	7	1.46424	4	1.16199	4	1.88216	6	2.90956	9	1.26901	4	5.10195	16	4.41169	19	1.515	5
	100316749	Mir467f	0	0	0	0	0.832762	4	0	0	0	0	0	0	0	0	0	0	0.458413	2	0	0	0	0	0.411537	2	0	0	0	0	0	0	0	0	0	0	0	0
	100316751	Mir1197	0	0	0	0	0	0	0	0	0	0	0	0	0	0	0	0	0	0	0	0	0	0	0	0	0	0	0	0	0	0	0	0	0	0	0	0
	100316752	Mir1896	9.31788	32	15.0221	52	13.5709	44	14.0958	47	11.0931	31	16.3668	49	11.7374	34	14.4709	44	12.5639	37	14.3	36	16.9021	44	13.1082	43	24.6889	75	14.927	44	15.9801	48	14.7232	44	18.5182	76	17.17	54
	100316753	Mir1933	0	0	0	0	0	0	0	0	0	0	0	0	0	0	0	0	0	0	0	0	0	0	0	0	0	0	0	0	0	0	0	0	0	0	0	0
	100316756	Mir1955	0	0	0	0	0	0	0	0	0	0	0	0	0	0	0	0	0	0	0	0	0	0	0	0	0	0	0	0	0	0	0	0	0	0	0	0
	100316770	Mir669j	0	0	0	0	0	0	0	0	0	0	0	0	0	0	0	0	0	0	0	0	0	0	0	0	0	0	0	0	0	0	0	0	0	0	0	0
	100316772	Mir1899	0	0	0	0	0	0	0	0	0	0	0	0	0	0	0	0	0	0	0	0	0	0	0	0	0	0	0	0	0	0	0	0	0	0	0	0
	100316773	Mir1893	14.4925	51	11.8409	42	9.93295	33	5.85367	20	10.4765	30	12.0608	37	14.4866	43	6.74016	21	12.5925	38	14.3431	37	17.9943	48	11.8999	40	11.5651	36	14.8983	45	21.4432	66	11.1029	34	10.7005	45	5.58544	18
	100316774	Mir1942	0	0	0	0	0	0	0	0	0	0	0	0	0	0	0	0	0.436584	1	0	0	0	0	0	0	0	0	0	0	0	0	0	0	0	0	0	0
	100316775	Mir1950	0	0	0	0	0	0	0	0	0	0	0	0	0	0	0	0	0	0	0	0	0	0	0	0	0	0	0	0	0	0	0	0	0.533419	2	0	0
	100316776	Mir1954	0	0	0	0	0	0	0	0	0	0	0	0	0	0	0	0	0	0	0	0	0	0	0	0	0	0	0	0	0	0	0	0	0	0	0	0
	100316777	Mir1969	0	0	0	0	0	0	0	0	0	0	0	0	0	0	0	0	0	0	0	0	0	0	0	0	0	0	0	0	0	0	0	0	0	0	0	0
	100316778	Mir1982	2.86855	9	3.47835	11	1.68803	5	1.6414	5	1.95845	5	2.55929	7	4.53448	12	0	0	3.34517	9	2.60878	6	3.78428	9	2.66943	8	3.24292	9	0.37134	1	3.2797	9	0	0	1.86697	7	5.56866	16
	100316779	Mir2137	0	0	0	0	0	0	0	0	0	0	0	0	0	0	0	0	0	0	0	0	0	0	0	0	0	0	0	0	0	0	0	0	0	0	0	0
	100316783	Mir1b	0	0	0	0	0	0	0	0	0	0	0	0	0	0	0	0	0	0	0	0	0	0	0	0	0	0	0	0	0	0	0	0	0	0	0	0
	100316784	Mir1927	0	0	0	0	0	0	0	0	0	0	0	0	0	0	0	0	0	0	0	0	0	0	0	0	0	0	0	0	0	0	0	0	0	0	0	0
	100316802	Mir669g	0	0	0	0	0	0	0	0	0	0	0	0	0	0	0	0	0	0	0	0	0	0	0	0	0	0	0	0	0	0	0	0	0	0	0	0
	100316803	Mir1187	0	0	0	0	0	0	0	0	0	0	0	0	0	0	0	0	0	0	0	0	0	0	0	0	0	0	0	0	0	0	0	0	0	0	0	0
	100316805	Mir1190	0	0	0	0	0	0	0	0	0	0	0	0	0	0	0	0	0	0	0	0	0	0	0	0	0	0	0	0	0	0	0	0	0	0	0	0
	100316806	Mir669e	0	0	0	0	0	0	0	0	0	0	0	0	0	0	0	0	0	0	0	0	0	0	0	0	0	0	0	0	0	0	0	0	0	0	0	0
	100316807	Mir1198	0	0	0	0	0	0	0	0	0	0	0	0	0.462192	2	0	0	0	0	0.265909	1	0	0	0.612204	3	0.440727	2	0	0	0	0	0.672003	3	0.97867	6	0	0
	100316808	Mir1905	64.7174	225	54.5044	191	53.0124	174	60.7318	205	45.952	130	54.4406	165	66.4964	195	47.4316	146	55.6804	166	59.6414	152	60.3331	159	86.7239	288	96.9008	298	61.6606	184	65.7718	200	44.2921	134	76.5391	318	49.9397	159
	100316809	Mir1906-1	10.3188	35	11.6999	40	12.8037	41	19.7378	65	6.52165	18	13.1895	39	6.64112	19	11.9879	36	6.87619	20	16.0875	40	3.50046	9	10.1855	33	12.3321	37	9.27422	27	7.41577	22	9.48644	28	7.40119	30	6.76071	21
	100316810	Mir1894	0	0	0	0	0	0	0.29991	1	0	0	1.00205	3	1.03565	3	0.65777	2	0	0	0	0	0.384138	1	0	0	1.31674	4	1.357	4	0	0	0	0	0	0	0	0
	100316811	Mir1930	0	0	0	0	0.892246	3	0	0	0.345061	1	0.644174	2	0.332888	1	2.53711	8	0.327438	1	0	0	0	0	0	0	0	0	0	0	0	0	0.645336	2	0	0	0	0
	100316812	Mir1936	0	0	0	0	0	0	0	0	0	0	0	0	0	0	0	0	0	0	0	0	0	0	0	0	0	0	0	0	0	0	0	0	0	0	0	0
	100316813		0	0	0.899992	4	0.24022	1	0	0	0	0	0.520295	2	0	0	0	0	0.528938	2	0	0	0	0	0	0	0	0	0.264223	1	0	0	0	0	0	0	0	0
	100316814	Mir1306	24.183	81	25.7694	87	15.8119	50	25.8302	84	31.1865	85	27.0553	79	26.9007	76	21.2443	63	17.7562	51	28.9167	71	31.5091	80	24.6922	79	27.339	81	27.4792	79	30.3799	89	26.761	78	29.4799	118	22.4949	69
	100316816	Mir1952	0	0	0	0	0	0	0	0	0	0	0	0	0	0	0	0	0	0	0	0	0	0	0	0	0	0	0	0	0	0	0	0	0	0	0	0
	100316818	Mir1962	0	0	0	0	0	0	0	0	0	0	0	0	0	0	0	0	0	0	0	0	0	0	0	0	0	0	0	0	0	0	0	0	0	0	0	0
	100316819	Mir1967	0	0	0	0	0.304669	1	0	0	0	0	0	0	0	0	0.324874	1	0.670848	2	0	0	0	0	0.301125	1	0	0	0.670224	2	0	0	0	0	0	0	0	0
	100316820	Mir1970	0	0	0	0	0.48044	2	0	0	0	0	0	0	0	0	0	0	0	0	0	0	0	0	0	0	0	0	0	0	0.518585	2	0	0	0	0	0	0
	100316821	Mir1981	2.01343	7	1.42682	5	4.26537	14	0.592505	2	4.24172	12	5.60903	17	4.09209	12	3.24874	10	3.35424	10	3.92378	10	2.27672	6	3.6135	12	2.27619	7	3.01601	9	3.28859	10	2.97484	9	3.12896	13	1.57043	5
	100316827	Mir767	0	0	0	0	0	0	0	0	0	0	0	0	0	0	0	0	0	0	0	0	0	0	0	0	0	0	0	0	0	0	0	0	0	0	0	0
	100316831	Mir669h	0	0	0	0	0	0	0	0	0	0	0	0	0	0	0	0	0	0	0	0	0	0	0	0	0	0	0	0	0	0	0	0	0	0	0	0
	100316832	Mir1895	8.35955	28	9.7746	33	6.95726	22	11.0701	36	8.0718	22	3.7672	11	6.37123	18	1.34885	4	8.00772	23	8.14556	20	4.72636	12	4.6884	15	8.43797	25	9.04378	26	12.9712	38	7.20489	21	7.99454	32	8.15034	25
	100316833	Mir1945	0.302383	1	0	0	0.640587	2	0	0	0.743208	2	0.693726	2	1.07548	3	1.0246	3	1.05788	3	2.0625	5	0	0	0	0	0	0	0.352297	1	0.691447	2	0	0	0.759097	3	0.660386	2
	100316834	Mir669m-2	0	0	0	0	0	0	0	0	0	0	0	0	0	0	0	0	0	0	0	0	0	0	0	0	0	0	0	0	0	0	0	0	0	0	0	0
	100316839	Mir1191	0.393098	2	2.53498	13	0.208191	1	2.22683	11	0.96617	4	1.57823	7	0.466043	2	0.443995	2	2.06286	9	0.268125	1	1.03717	4	0.617305	3	0.4444	2	0.915973	4	0.674161	3	0.451735	2	2.13812	13	1.93163	9
	100316840	Mir1934	0	0	0	0	0	0	0	0	0	0	0	0	0	0	0	0	0	0	0	0	0	0	0	0	0	0	0	0	0	0	0	0	0	0	0	0
	100316841	Mir1961	0	0	0	0	0	0	0	0	0	0	0	0	0	0	0	0	0	0	0	0	0	0	0	0	0	0	0	0	0	0	0	0	0	0	0	0
	100316865	Gm10931	0	0	0	0	0	0	0	0	0	0	0	0	0	0	0	0	0	0	0	0	0	0	0	0	0	0	0	0	0	0	0	0	0	0	0	0
	100316870	Gm17821	0	0	0	0	0	0	0	0	0	0	0	0	0	0	0	0	0	0	0	0	0	0	0	0	0	0	0	0	0	0	0	0	0	0	0	0
	100316903	Gm20605	9.00998	1724	8.99075	1734	9.20043	1662	9.68371	1799	8.24017	1283	8.25508	1377	7.63968	1233	7.27825	1233	6.86248	1126	8.926	1252	8.35622	1212	9.39431	1717	8.19476	1387	9.14552	1502	8.22199	1376	7.86158	1309	9.28443	2123	8.82281	1546
	100316932	Snora28	1.15996	6	3.06883	16	3.27644	16	1.59297	8	0.712749	3	0.88706	4	1.37521	6	1.52851	7	0.901796	4	1.05492	4	0.255043	1	0.809581	4	0	0	1.35143	6	0.884146	4	2.44381	11	0.970648	6	0.211107	1
	100317	AU040320	21.7138	4883	20.3778	4619	20.4328	4338	20.4867	4473	18.7769	3436	26.6166	5218	24.889	4721	24.043	4787	26.7788	5164	25.0108	4123	20.5557	3504	20.4931	4402	19.8773	3954	21.7492	4198	26.2953	5172	24.7995	4853	25.5116	6856	26.1095	5377
	100322896	Dthd1	0	0	0.0288057	3	0	0	0	0	0.0356813	3	0	0	0.0114742	1	0.0218627	2	0	0	0.0264054	2	0	0	0	0	0.0109413	1	0	0	0	0	0	0	0	0	0	0
	100328588	Nup62-il4i1	27.071	2641	16.4032	1613	24.5812	2264	28.2095	2672	26.8689	2133	28.4075	2416	31.6569	2605	21.6382	1869	30.5051	2552	30.3012	2167	22.3662	1654	23.2972	2171	20.3138	1753	19.5137	1634	34.9943	2986	28.7061	2437	38.8812	4533	31.2284	2790
	100336	Ppp1r8	25.9078	2756	25.6101	2746	26.586	2670	26.355	2722	26.4898	2293	28.3385	2628	30.76	2760	29.2304	2753	30.0261	2739	27.5199	2146	22.7194	1832	24.1903	2458	22.4981	2117	24.6754	2253	29.7179	2765	30.2693	2802	29.4514	3744	29.1939	2844
	100340	Smpdl3b	0.196038	16	0.230959	19	0.20765	16	0.30287	24	0.0903432	6	0.224875	16	0.0726301	5	0.11071	8	0.257187	18	0.133714	8	0.210129	13	0.115444	9	0.221623	16	0.157024	11	0.0560342	4	0.239361	17	0.174296	17	0.0401378	3
	100342	Fam46b	1.08239	105	1.13522	111	1.2557	115	1.01927	96	1.08948	86	1.69096	143	1.94321	159	1.44376	124	2.05564	171	1.87031	133	2.05349	151	1.80227	167	1.82965	157	1.8976	158	1.35539	115	1.30308	110	1.09551	127	1.21571	108
	100359413	AA413626	0	0	0	0	0.123984	2	0	0	0	0	0.201404	3	0	0	0	0	0	0	0	0	0	0	0.061271	1	0	0	0.340933	5	0	0	0	0	0	0	0	0
	100379095	A830092H15Rik	0	0	0	0	0	0	0	0	0	0	0.0651935	1	0	0	0	0	0	0	0.15506	2	0	0	0	0	0	0	0	0	0	0	0	0	0	0	0	0
	100379145	Snora23	0.512737	4	0.635864	5	0.271553	2	0.132026	1	0.630111	4	0	0	0.303941	2	0	0	0.298965	2	0.524592	3	0.507313	3	0.268394	2	0	0	0.597373	4	0.732784	5	0	0	0.214527	2	0	0
	100379609	Gm12606	0	0	0	0	0	0	0	0	0	0	0	0	0	0	0	0	0	0	0	0	0	0	0	0	0	0	0	0	0	0	0	0	0	0	0	0
	100379610	Gm11651	0.26565	14	0.169427	9	0.0803954	4	0.21498	11	0.0932747	4	0.217661	10	0.202465	9	0.235749	11	0.177022	8	0.15531	6	0.300388	12	0.178785	9	0	0	0.110536	5	0.303725	14	0.130832	6	0.127025	8	0.145041	7
	100380944	Ino80dos	10.5233	804	11.7648	906	10.4534	754	11.0274	818	12.305	765	9.9393	662	11.1416	718	11.6493	788	10.8065	708	10.1239	567	12.3805	717	11.5514	843	12.6661	856	12.1842	799	10.7147	716	12.1232	806	10.0654	919	11.5626	809
	100381257	Gm12100	0	0	0.125805	2	0	0	0.065303	1	0	0	0	0	0	0	0	0	0	0	0	0	0	0	0	0	0.286709	4	0	0	0	0	0.145721	2	0	0	0	0
	100382	AW011738	0.214808	25	0.187539	22	0.245733	27	0.327443	37	0.179507	17	0.28583	29	0.315789	31	0.223211	23	0.230459	23	0.257869	22	0.283381	25	0.197898	22	0.301123	31	0.140149	14	0.12771	13	0.157984	16	0.251649	35	0.0844429	9
	100383	Bsdc1	16.9402	2001	15.5887	1856	16.4101	1830	17.474	2004	15.096	1451	26.8223	2762	24.3694	2428	25.2915	2645	26.9717	2732	25.6614	2222	26.9494	2413	28.3792	3202	29.2672	3058	28.2978	2869	10.0858	1042	11.2464	1156	11.2355	1586	12.2027	1320
	100384868	Pcdha4-g	71.5537	14022	69.1514	13659	71.1217	13158	70.329	13381	70.4309	11231	74.2529	12685	77.5233	12814	71.4407	12395	76.7241	12893	76.0518	10925	78.0707	11597	73.9431	13841	75.048	13009	75.7669	12744	76.8386	13170	71.6189	12213	75.8374	17760	74.0723	13293
	100384890	D230030E09Rik	0	0	0	0	0	0	0	0	0	0	0	0	0	0	0	0	0	0	0	0	0	0	0	0	0	0	0	0	0	0	0	0	0	0	0	0
	100415784	Gm17830	0	0	0	0	0	0	0	0	0	0	0	0	0	0	0	0	0	0	0	0	0	0	0	0	0	0	0	0	0	0	0	0	0	0	0	0
	100415785	Gm11559	0	0	0	0	0	0	0	0	0	0	0	0	0	0	0	0	0	0	0	0	0	0	0	0	0	0	0	0	0	0	0	0	0	0	0	0
	100415787	Tomm6os	5.27148	660	3.73224	471	5.21146	616	5.70916	694	6.41932	654	5.88199	642	6.89359	728	4.80832	533	5.98902	643	6.68995	614	6.22725	591	5.65254	676	4.98426	552	4.58762	493	6.52929	715	5.94767	648	7.56577	1132	6.63719	761
	100415902	Gm15658	0	0	0	0	0	0	0	0	0	0	0	0	0	0	0	0	0	0	0	0	0	0	0	0	0	0	0	0	0	0	0	0	0	0	0	0
	100415912	Gm11665	0	0	0	0	0	0	0	0	0	0	0	0	0	0	0	0	0	0	0	0	0	0	0	0	0	0	0	0	0	0	0	0	0	0	0	0
	100415914	Gm12505	0	0	0	0	0	0	0	0	0	0	0	0	0	0	0	0	0	0	0	0	0	0	0	0	0	0	0	0	0	0	0	0	0	0	0	0
	100415915	A530072M11Rik	0.305649	24	0.202158	16	0.229324	17	0.275457	21	0.313014	20	0.525913	36	0.362366	24	0.445913	31	0.549501	37	0.416954	24	0.252013	15	0.14666	11	0.489512	34	0.370939	25	0.4077	28	0.541497	37	0.223794	21	0.292039	21
	100415916	Gm15997	0	0	0	0	0	0	0	0	0	0	0	0	0	0	0	0	0	0	0	0	0	0	0	0	0	0	0	0	0	0	0	0	0	0	0	0
	100416706	AA987161	2.27322	466	2.21173	457	2.24252	434	2.30618	459	2.24807	375	1.8354	328	2.09358	362	2.40777	437	2.14463	377	2.18936	329	2.91524	453	2.43603	477	2.76291	501	2.86443	504	2.15285	386	2.56746	458	2.041	500	2.08278	391
	100416830	Zfp572	0.0214808	1	0	0	0.0227531	1	0.0663735	3	0	0	0.172484	7	0.101867	4	0	0	0.0250499	1	0.0879097	3	0	0	0	0	0	0	0	0	0	0	0	0	0.017975	1	0	0
	100417125	Gm18409	0	0	0	0	0	0	0.00969382	1	0	0	0	0	0	0	0	0	0	0	0	0	0	0	0	0	0	0	0	0	0	0	0	0	0	0	0	0
	100417434	AA543401	0	0	0	0	0	0	0.0387135	2	0	0	0	0	0	0	0	0	0	0	0	0	0	0	0	0	0	0	0	0	0	0	0	0	0	0	0	0
	100417514	Adh6b	0	0	0	0	0	0	0	0	0	0	0	0	0	0	0	0	0	0	0.0195711	1	0	0	0	0	0	0	0	0	0	0	0	0	0	0	0	0
	100417675	Nlrp5-ps	0.781334	150	0.449599	87	0.68416	124	0.68672	128	0.524907	82	0.424233	71	0.494039	80	0.553032	94	0.382686	63	0.412135	58	0.453534	66	0.490791	90	0.382765	65	0.418742	69	0.559816	94	0.736265	123	0.457671	105	0.52898	93
	100417829	Gm17757	0	0	0	0	0	0	0	0	0	0	0	0	0	0	0	0	0	0	0	0	0	0	0	0	0	0	0	0	0	0	0	0	0	0	0	0
	100417831	Gm18853	0	0	0	0	0	0	0	0	0	0	0	0	0	0	0	0	0	0	0	0	0	0	0	0	0	0	0	0	0	0	0	0	0	0	0	0
	100418235	C130030K03Rik	0.087234	8	0.248819	23	0.277202	24	0.134772	12	0.268008	20	0.162607	13	0.206843	16	0.172425	14	0.152592	12	0.238003	16	0.215778	15	0.228315	20	0.1356	11	0.0508168	4	0.17454	14	0.15037	12	0.23724	26	0.178607	15
	100434	Slc44a1	4.1889	1413	3.54703	1206	4.4056	1403	3.85948	1264	4.30259	1181	4.82208	1418	5.45123	1551	5.56835	1663	4.82267	1395	5.01066	1239	4.86126	1243	4.54056	1463	4.52108	1349	4.43825	1285	3.91142	1154	3.95524	1161	4.04603	1631	4.13389	1277
	100463512	Gm20594	0	0	0	0	0	0	0	0	0	0	0	0	0	0	0	0	0	0	0	0	0	0	0	0	0	0	0	0	0	0	0	0	0	0	0	0
	100463519	BB283400	0.347826	21	0.525838	32	0.368427	21	0.511785	30	0.34603	17	0.607985	32	0.82474	42	0.430276	23	0.424933	22	0.316327	14	0.218506	10	0.225421	13	0.468118	25	0.405241	21	0.302994	16	0.266473	14	0.263338	19	0.542593	30
	100465	Mob3c	0.761099	93	0.730736	90	1.02289	118	0.792337	94	0.633609	63	1.16407	124	1.06727	110	1.02603	111	0.830297	87	1.10525	99	1.00406	93	0.565471	66	0.97145	105	0.619759	65	0.757905	81	1.2226	130	1.02723	150	1.00089	112
	100470	Lao1	0	0	0	0	0	0	0	0	0	0	0	0	0	0	0	0	0	0	0	0	0	0	0	0	0	0	0	0	0	0	0	0	0	0	0	0
	100473	BB031773	0.23231	36	0.262488	41	0.109364	16	0.179454	27	0.166536	21	0.333102	45	0.214214	28	0.2551	35	0.188131	25	0.132045	15	0.178774	21	0.14187	21	0.226151	31	0.12781	17	0.28774	39	0.4746	64	0.205195	38	0.197303	28
	100494	Zfand2a	37.3987	4925	38.1885	5069	38.536	4791	40.4592	5173	37.0759	3973	40.13	4607	40.3954	4487	40.0367	4668	40.7878	4606	40.9076	3949	43.0964	4302	42.2614	5316	43.1809	5030	43.8552	4957	39.9201	4598	40.3246	4621	42.5167	6691	42.1484	5083
	100499512	Mir3475	0	0	0	0	0	0	0	0	0	0	0	0	0	0	0	0	0	0	0	0	0	0	0	0	0	0	0	0	0	0	0	0	0	0	0	0
	100499513	Mir3099	0	0	0	0	0	0	0	0	0	0	0	0	0	0	0	0	0	0	0	0	0	0	0	0	0	0	0	0	0	0	0	0	0	0	0	0
	100499514	Mir2861	9.77951	34	11.9853	42	9.44475	31	17.4789	59	22.976	65	16.1672	49	10.9122	32	15.9188	49	16.4358	49	16.4799	42	15.5576	41	9.63599	32	13.9823	43	8.71291	26	11.1812	34	18.8407	57	14.9227	62	15.7043	50
	100499517	Mir3072	2.27334	8	2.53733	9	4.81598	16	1.17073	4	1.74609	5	1.62984	5	5.72728	17	4.49344	14	4.30798	13	7.36535	19	1.87441	5	0.89249	3	2.24877	7	3.31074	10	0.974691	3	1.63278	5	3.56684	15	1.86181	6
	100499518	Mir3470a	0	0	0	0	0	0	0	0	0	0	0	0	0	0	0	0	0	0	0	0	0	0	0	0	0	0	0	0	0	0	0	0	0	0	0	0
	100499519	Mir3470b	0.18719	1	0	0	0	0	0	0	0	0	0	0	0	0	0	0	0	0	0	0	0	0	0	0	0	0	0	0	0	0	0	0	0	0	0	0
	100499521	Mir3471-1	0	0	0	0	0	0	0	0	0	0	0	0	0	0	0	0	0	0	0	0	0	0	0	0	0	0	0	0	0	0	0	0	0	0	0	0
	100499523	Mir3471-2	0	0	0	0	0	0	0	0	0	0	0	0	0	0	0	0	0	0	0	0	0	0	0	0	0	0	0	0	0	0	0	0	0	0	0	0
	100499526	Mir3472	0	0	0	0	0	0	0	0	0	0	0	0	0	0	0	0	0	0	0	0	0	0	0	0	0	0	0	0	0	0	0	0	0	0	0	0
	100499528	Mir3473a	0	0	0	0	0	0	0	0	0	0	0	0	0	0	0	0	0	0	0	0	0	0	0	0	0	0	0	0	0	0	0	0	0	0	0	0
	100499529	Mir3474	4.06653	10	3.22756	8	0.861478	2	3.76956	9	0	0	1.86588	4	3.3748	7	2.29653	5	11.3813	24	4.99267	9	2.14588	4	4.25728	10	0.919448	2	1.42134	3	1.39482	3	0	0	1.02085	3	1.77621	4
	100499530	Mir1906-2	0	0	0	0	0	0	0	0	0	0	0	0	0	0	0	0	0	0	0	0	0	0	0	0	0	0	0	0	0	0	0	0	0	0	0	0
	100500713	9530027J09Rik	1.93281	138	2.66791	192	2.344	158	2.10614	146	2.35805	137	2.52238	157	2.68999	162	2.7842	176	2.28662	140	1.64314	86	2.34657	127	2.52201	172	2.70757	171	2.62717	161	2.25788	141	2.76836	172	2.25024	192	2.21763	145
	100502590	4930469G21Rik	0.0741694	3	0.12264	5	0	0	0.0763922	3	0.121531	4	0	0	0.0586218	2	0	0	0	0	0	0	0.0326155	1	0	0	0.083849	3	0	0	0.1696	6	0	0	0	0	0	0
	100502592	LOC100502592	0	0	0	0	0	0	0	0	0	0	0	0	0	0	0	0	0	0	0	0	0	0	0	0	0	0	0	0	0	0	0	0	0	0	0	0
	100502597	Gm19272	0	0	0	0	0	0	0	0	0	0	0	0	0	0	0	0	0	0	0	0	0	0	0	0	0	0	0	0	0	0	0	0	0	0	0	0
	100502601	Gm19276	0.569314	21	0.349652	13	0.402023	14	0.502608	18	0.732957	22	0.186588	6	0.449973	14	0.214342	7	0.316147	10	0.554741	15	0.357646	10	0.198673	7	0.888799	29	0.410608	13	0.557926	18	0.436158	14	0.113428	5	0.384846	13
	100502602	Gm19277	0	0	0	0	0	0	0	0	0	0	0	0	0	0	0	0	0	0	0	0	0	0	0	0	0	0	0	0	0	0	0	0	0	0	0	0
	100502610	Gm19281	0	0	0	0	0	0	0	0	0	0	0	0	0	0	0.0836849	3	0	0	0	0	0	0	0	0	0	0	0	0	0	0	0	0	0	0	0	0
	100502619	AW046200	0.0314898	2	0.0781035	5	0.100065	6	0.129734	8	0.116095	6	0.0541829	3	0	0	0.0533505	3	0.091805	5	0.0429572	2	0	0	0.115384	7	0.177997	10	0.128407	7	0.162015	9	0.144748	8	0.105402	8	0.0859649	5
	100502624	Gm13483	0.026412	2	0.0393054	3	0.083929	6	0.054407	4	0.0486872	3	0.0454457	3	0.0156566	1	0.104411	7	0.0924012	6	0.0180151	1	0.0871086	5	0.138254	10	0.0447883	3	0.0461576	3	0.0150988	1	0.106231	7	0.0552534	5	0.187467	13
	100502630	Gm15545	1.94746	90	2.1253	99	2.24617	98	1.91667	86	1.80825	68	2.2091	89	1.66749	65	1.56417	64	2.14487	85	2.50906	85	2.02677	71	1.88023	83	3.22903	132	1.84035	73	3.2904	133	2.38715	96	2.48064	137	2.59914	110
	100502635	Gm11525	0	0	0	0	0	0	0	0	0	0	0	0	0.0338394	3	0.0214923	2	0	0	0	0	0	0	0.0298817	3	0	0	0	0	0.010878	1	0.021867	2	0	0	0.0207786	2
	100502636	Gm19299	0	0	0	0	0	0	0	0	0	0	0	0	0	0	0	0	0	0	0	0	0	0	0	0	0	0	0	0	0	0	0	0	0	0	0	0
	100502643	Gm19303	0	0	0	0	0	0	0	0	0	0	0	0	0	0	0	0	0	0	0	0	0	0	0	0	0	0	0	0	0	0	0	0	0.0210635	2	0	0
	100502653	C130060C02Rik	0.142698	7	0	0	0.129557	6	0.0629889	3	0.150312	6	0.11692	5	0.0241682	1	0.0920992	4	0.0713175	3	0.0556179	2	0.026893	1	0	0	0.253504	11	0.308755	13	0.16315	7	0.0937048	4	0.426459	25	0.111301	5
	100502661	Gm15527	0	0	0	0	0	0	0	0	0	0	0	0	0	0	0	0	0	0	0	0	0	0	0	0	0	0	0	0	0	0	0	0	0	0	0	0
	100502670	Gm16010	0.682687	144	0.630266	134	0.949098	189	0.903347	185	0.978794	168	0.870121	160	0.933023	166	0.797852	149	0.796118	144	0.853688	132	0.444056	71	0.521142	105	0.434127	81	0.563392	102	0.363166	67	0.288747	53	0.24993	63	0.372737	72
	100502679	Gm15577	0	0	0	0	0	0	0	0	0	0	0	0	0	0	0	0	0	0	0	0	0	0	0	0	0	0	0	0	0	0	0.0177035	1	0	0	0	0
	100502680	Gm10015	0	0	0	0	0	0	0.0885518	3	0	0	0	0	0	0	0	0	0.0334201	1	0	0	0	0	0	0	0.0323985	1	0.033389	1	0	0	0	0	0.0239812	1	0	0
	100502686	Gm15946	1.54528	38	0.847234	21	1.63681	38	1.21464	29	1.19938	24	1.49271	32	1.54276	32	2.06687	45	1.47008	31	1.38685	25	1.12658	21	1.83063	43	1.10334	24	1.94249	41	1.34832	29	2.10291	45	1.05488	31	2.08705	47
	100502694	Gm19325	0.0349317	5	0.0415873	6	0	0	0	0	0	0	0.0881542	11	0.0165655	2	0.0867999	11	0.0407357	5	0.0285915	3	0.0276498	3	0.0438843	6	0.0394905	5	0.0488374	6	0.0159754	2	0.0401424	5	0.0701535	12	0.0457732	6
	100502695	Gm17399	0.263082	23	0.204266	18	0.230201	19	0.235623	20	0.126511	9	0.0656046	5	0.0271218	2	0.103355	8	0.0533555	4	0.0468113	3	0.0301796	2	0.179623	15	0.168105	13	0.173244	13	0.143856	11	0.0920121	7	0.181859	19	0.162374	13
	100502697	Gm19327	0.0132381	3	0	0	0.00934813	2	0.0272697	6	0.0108457	2	0.0354326	7	0.0261577	5	0.0598085	12	0.00514589	1	0.0180589	3	0.0116427	2	0.0184787	4	0	0	0.0102822	2	0	0	0.0304256	6	0	0	0.0385483	8
	100502698	1700021K19Rik	27.155	6391	25.7899	6118	26.3196	5848	27.0717	6186	25.7007	4922	25.7978	5293	25.6605	5094	25.5071	5315	25.3989	5126	27.0743	4671	24.8428	4432	26.04	5854	26.347	5485	27.6574	5587	26.8353	5524	23.4372	4800	26.5915	7479	26.6459	5743
	100502700	AV039307	3.62996	205	4.09321	233	3.9575	211	4.32235	237	3.93867	181	3.53425	174	2.981	142	3.45996	173	3.05609	148	3.45422	143	3.80764	163	3.98561	215	4.2238	211	3.94033	191	3.66436	181	4.21213	207	4.11918	278	3.71244	192
	100502723	Tsga8	0	0	0	0	0	0	0	0	0	0	0	0	0	0	0	0	0	0	0	0	0	0	0	0	0	0	0	0	0	0	0	0	0	0	0	0
	100502727	Gm19340	0	0	0	0	0	0	0	0	0	0	0	0	0	0	0	0	0	0	0	0	0	0	0	0	0	0	0	0	0	0	0	0	0	0	0	0
	100502732	Gm19343	0.011226	4	0.0473342	17	0.00594547	2	0.00289061	1	0.0103469	3	0.00321934	1	0.0166365	5	0	0	0.00981846	3	0.0191427	5	0	0	0.0176289	6	0.00634555	2	0	0	0.0160438	5	0.00322515	1	0.00469693	2	0	0
	100502734	Gm16023	1.37182	145	1.25775	134	1.4631	146	1.4714	151	1.41845	122	1.31315	121	1.13286	101	1.02584	96	1.22464	111	1.51002	117	0.823748	66	1.10932	112	1.16581	109	1.28964	117	1.88213	174	1.71779	158	1.67836	212	1.01243	98
	100502736	Gm19345	2.03245	86	1.54748	66	1.20158	48	2.14204	88	1.68451	58	2.25009	83	1.59706	57	1.06772	40	1.40555	51	1.28958	40	1.34063	43	1.38554	56	1.60305	60	1.43178	52	1.0538	39	0.733278	27	1.46343	74	1.00646	39
	100502742	1700007L15Rik	0.189445	6	0	0	0.0668886	2	0.390244	12	0.349218	9	0.289749	8	0.336899	9	0.32096	9	0.147281	4	0.172289	4	0.458189	11	0.165276	5	0.464032	13	0.18393	5	0.216598	6	0.0725679	2	0.105684	4	0.448214	13
	100502745	2900009J06Rik	0.559148	11	0.706028	14	1.18453	22	0.366485	7	0.874551	14	0.816324	14	0.783435	13	0.688958	12	1.30411	22	0.554741	8	0.603527	9	1.17075	22	0.861982	15	0.592224	10	1.3367	23	1.2267	21	0.425356	10	1.05463	19
	100502764	Gm16617	1.42243	43	1.24711	38	2.06731	59	2.38498	70	1.34153	33	1.55578	41	1.64717	42	1.12088	30	2.12169	55	1.94043	43	1.22192	28	2.07789	60	2.356	63	2.04263	53	1.28592	34	1.25447	33	1.99303	72	1.19203	33
	100502766	Kifc1	1.25954	124	1.35038	134	1.65692	154	1.62161	155	1.39808	112	1.78271	153	1.91475	159	1.42262	124	2.00185	169	2.12006	153	1.59462	119	1.64827	155	1.25167	109	1.57396	133	1.30071	112	1.82095	156	1.75096	206	1.67486	151
	100502777	LOC100502777	0.967686	83	0.682446	59	0.913857	74	0.864595	72	1.06026	74	1.08328	81	1.03668	75	0.987631	75	1.07409	79	0.842943	53	0.892082	58	0.756756	62	0.922629	70	0.978003	72	0.959755	72	0.790481	59	1.19024	122	1.03122	81
	100502803	Gm11562	0	0	0	0	0	0	0	0	0	0	0	0	0	0	0	0	0	0	0	0	0	0	0	0	0	0	0	0	0	0	0	0	0	0	0	0
	100502805	Gm20962	0	0	0	0	0	0	0	0	0	0	0	0	0	0	0	0	0	0	0	0	0	0	0	0	0	0	0	0	0	0	0	0	0	0	0	0
	100502819	BC065403	0	0	0	0	0	0	0	0	0	0	0	0	0	0	0	0	0.0263708	1	0	0	0	0	0	0	0	0	0	0	0	0	0	0	0	0	0	0
	100502820	Gm19395	0.0716896	2	0	0	0.151872	4	0.110757	3	0.132151	3	0.082235	2	0.254978	6	0	0	0.0836011	2	0.146694	3	0.0472875	1	0	0	0	0	0.125285	3	0.122947	3	0.164767	4	0	0	0	0
	100502825	Gm13826	25.5905	817	19.9194	641	24.2198	730	23.4539	727	26.5216	689	26.0133	724	28.334	763	27.2057	769	26.7742	733	27.6457	647	28.6772	694	26.7581	816	27.0535	764	23.1365	634	27.8976	779	26.9601	749	25.3193	966	29.9279	875
	100502829	Gm9899	0.268966	55	0.218327	45	0.217558	42	0.246806	49	0.27044	45	0.207557	37	0.173933	30	0.193321	35	0.26233	46	0.186792	28	0.2258	35	0.220146	43	0.226669	41	0.205111	36	0.240422	43	0.129255	23	0.143226	35	0.192242	36
	100502831	Gm19402	0	0	0	0	0	0	0	0	0	0	0	0	0	0	0	0	0	0	0	0	0	0	0	0	0	0	0	0	0	0	0	0	0	0	0	0
	100502834	Gm15972	0.370182	7	0	0	0.560154	10	0.653616	12	0.454923	7	0.242649	4	0.438875	7	0.418112	7	0.24668	4	0.432847	6	0.209295	3	0.276819	5	0.358708	6	0.24645	4	0.0604629	1	0.121543	2	0.221261	5	0.346481	6
	100502835	LOC100502835	0.157502	8	0.117194	6	0.125123	6	0.121666	6	0.0241946	1	0.112919	5	0.0700232	3	0.200131	9	0.0918356	4	0.268572	10	0.129863	5	0.103056	5	0.133542	6	0.229375	10	0.135057	6	0.226245	10	0.0823727	5	0.279479	13
	100502841	Epg5	5.68268	2904	5.94459	3062	5.28344	2549	5.43578	2697	5.30259	2205	6.47146	2883	6.19896	2672	6.319	2859	6.35305	2784	6.70835	2513	5.48317	2124	6.02914	2943	6.13893	2775	6.2719	2751	6.03853	2699	5.57689	2480	5.9162	3613	5.59419	2618
	100502842	Gm14718	0	0	0	0	0	0	0	0	0	0	0	0	0	0	0	0	0	0	0	0	0	0	0	0	0	0	0	0	0	0	0	0	0	0	0	0
	100502846	Gm19410	0.031825	9	0.0526232	15	0.0224734	6	0.0327788	9	0.0434559	10	0.0730129	18	0.0209615	5	0.0519214	13	0.0536075	13	0.0723575	15	0.0279897	6	0.0296159	8	0.0359784	9	0.0164793	4	0.0525583	13	0.0446995	11	0.0710159	24	0.0270293	7
	100502849	Gm19412	5.81827	186	4.68617	151	5.79841	175	4.73611	147	5.80471	151	5.7053	159	5.89662	159	5.335	151	6.52965	179	7.85172	184	5.36469	130	5.66546	173	5.09233	144	5.35735	147	5.97267	167	5.17639	144	6.70099	256	7.20732	211
	100502861	Ccdc13	0.517559	77	0.500138	75	0.484137	68	0.484608	70	0.495613	60	0.817288	106	0.414379	52	0.409958	54	0.815188	104	0.495141	54	0.523168	59	0.478504	68	0.281153	37	0.501188	64	0.499521	65	0.355312	46	0.343097	61	0.535799	73
	100502862	Gm14710	0	0	0	0	0	0	0	0	0	0	0	0	0	0	0	0	0	0	0	0	0	0	0	0	0	0	0	0	0	0	0	0	0	0	0	0
	100502865	2300003K06Rik	0	0	0	0	0	0	0	0	0	0	0	0	0	0	0	0	0	0	0	0	0	0	0	0	0	0	0	0	0	0	0	0	0	0	0	0
	100502866	Gm20963	0	0	0	0	0	0	0	0	0	0	0	0	0	0	0	0	0	0	0	0	0	0	0	0	0	0	0	0	0	0	0	0	0	0	0	0
	100502868	Gm20597	0.666389	155	0.737908	173	0.623889	137	0.588941	133	0.766103	145	0.384673	78	0.382281	75	0.665264	137	0.561526	112	0.410545	70	0.48777	86	0.535613	119	0.413131	85	0.571022	114	0.550536	112	0.627456	127	0.500068	139	0.399049	85
	100502871	Gm19424	0	0	0	0	0	0	0	0	0	0	0	0	0.0124945	1	0	0	0	0	0	0	0	0	0	0	0	0	0	0	0	0	0.0242217	2	0	0	0	0
	100502874	Gm19426	0.288931	19	0.362086	24	0.306044	19	0.29759	19	0.411136	22	0.348876	20	0.396633	22	0.154582	9	0.49654	28	0.331915	16	0.361105	18	0.318404	20	0.326638	19	0.230322	13	0.260797	15	0.192228	11	0.17815	14	0.132844	8
	100502876	Kcnmb3	0	0	0	0	0	0	0.0337399	1	0.0402571	1	0	0	0	0	0	0	0	0	0	0	0	0	0	0	0.185167	5	0	0	0	0	0.0376446	1	0	0	0	0
	100502880	Gm19428	0	0	0	0	0	0	0	0	0	0	0	0	0	0	0	0	0	0	0	0	0	0	0	0	0	0	0	0	0	0	0	0	0	0	0	0
	100502887	Olfr331	0	0	0	0	0.0248092	1	0	0	0	0	0.0268672	1	0.0555364	2	0	0	0	0	0	0	0	0	0	0	0	0	0	0	0	0	0	0	0	0	0	0
	100502888	Gm19434	0.0275107	3	0.0363916	4	0.0097134	1	0	0	0	0	0.0736342	7	0.0326158	3	0.0517879	5	0.0320818	3	0.0375291	3	0.0241953	2	0	0	0.010367	1	0.0213679	2	0	0	0.0210763	2	0.0230208	3	0	0
	100502896	LOC100502896	0	0	0	0	0	0	0	0	0	0	0	0	0	0	0	0	0	0	0	0	0	0	0	0	0	0	0	0	0	0	0	0	0	0	0	0
	100502917	Gm12130	1.10574	115	0.89669	94	0.9268	91	1.10917	112	0.945295	80	1.02574	93	0.87775	77	1.42267	131	1.06521	95	1.04933	80	1.07819	85	1.09721	109	1.07612	99	0.840171	75	0.989392	90	1.17123	106	1.11838	139	1.11294	106
	100502920	Gm16998	0	0	0	0	0.0203113	1	0.0592505	3	0.0235651	1	0.0439924	2	0.227338	10	0.0216583	1	0.0447232	2	0.0784755	3	0	0	0.020075	1	0.10839	5	0.0223408	1	0.0219239	1	0	0	0.0641838	4	0.146574	7
	100502921	Gm10142	0	0	0	0	0	0	0	0	0	0	0	0	0	0	0	0	0	0	0	0	0	0	0	0	0	0	0	0	0	0	0	0	0	0	0	0
	100502923	Gm17619	0	0	0.20392	4	0	0	0	0	0	0	0	0	0	0	0	0	0	0	0	0	0	0	0	0	0	0	0	0	0	0	0	0	0	0	0.112223	2
	100502924	Gm11237	0	0	0	0	0	0	0	0	0	0	0	0	0	0	0	0	0	0	0	0	0	0	0	0	0	0	0	0	0	0	0	0	0	0	0	0
	100502932	Gm13544	0	0	0	0	0	0	0.00826283	1	0	0	0	0	0	0	0	0	0	0	0	0	0	0	0	0	0	0	0	0	0	0	0	0	0	0	0	0
	100502933	Gm19461	0.156582	27	0.126579	22	0.0798567	13	0.161274	27	0.128284	18	0.0731764	11	0.110008	16	0.131004	20	0.20965	31	0.237337	30	0.00765065	1	0.0607136	10	0.0852303	13	0.128376	19	0.106089	16	0.10663	16	0.063087	13	0.107656	17
	100502934	Gm13842	0	0	0	0	0	0	0	0	0	0	0	0	0	0	0	0	0	0	0	0	0	0	0	0	0	0	0	0	0	0	0	0	0	0	0	0
	100502935	Gm19462	0	0	0	0	0	0	0	0	0	0	0	0	0	0	0	0	0	0	0	0	0	0	0	0	0	0	0	0	0	0	0	0	0	0	0	0
	100502936	E330021D16Rik	0.040335	4	0.0400168	4	0.021362	2	0.0103859	1	0.0123921	1	0	0	0.0239099	2	0	0	0.0117592	1	0	0	0	0	0.0316702	3	0	0	0	0	0	0	0.0115879	1	0.025314	3	0	0
	100502937	Gm19463	0.61262	36	0.725968	43	0.721006	40	0.368071	21	0.313692	15	0.234245	12	0.0605251	3	0.326749	17	0.0793788	4	0.0696428	3	0.112248	5	0.178155	10	0.307809	16	0.416351	21	0.291845	15	0.0195556	1	0.170879	12	0.24157	13
	100502940	Gm684	0.168671	18	0.0743736	8	0.258067	26	0.13512	14	0.103642	9	0.236479	22	0.111095	10	0.0952551	9	0.0764932	7	0.0766984	6	0.135982	11	0.0588611	6	0.137716	13	0.076422	7	0.149992	14	0.075379	7	0.0705715	9	0.0613947	6
	100502941	Gm17353	0	0	0	0	0	0	0	0	0	0	0	0	0	0	0	0	0	0	0	0	0	0	0	0	0	0	0	0	0	0	0	0	0	0	0	0
	100502942	Gm4814	0.0520086	2	0	0	0	0	0.160702	6	0	0	0	0	0	0	0	0	0	0	0.0354741	1	0	0	0.0544481	2	0	0	0	0	0.0297315	1	0	0	0.0217602	1	0	0
	100502945	Gm19466	0	0	0.0101474	1	0	0	0	0	0	0	0	0	0.012126	1	0.0115523	1	0.023855	2	0.0697636	5	0	0	0.0642469	6	0	0	0.0595819	5	0.0233881	2	0	0	0.0171175	2	0	0
	100502946	Gm16796	0.17102	23	0.236064	32	0.118141	15	0.0919018	12	0.0822402	9	0.170588	20	0.19394	22	0.117577	14	0.130067	15	0.0811475	8	0.0784746	8	0.116766	15	0.0420302	5	0.0433152	5	0.085014	10	0.0683585	8	0.105776	17	0.0974341	12
	100502950	Gm3336	0.0204739	1	0	0	0	0	0	0	0	0	0	0	0.0485462	2	0	0	0.0238757	1	0.0558593	2	0	0	0	0	0	0	0	0	0	0	0	0	0	0	0	0
	100502953	Gm10100	0	0	0	0	0	0	0	0	0	0	0	0	0	0	0	0	0	0	0	0	0	0	0	0	0	0	0	0	0	0	0	0	0	0	0	0
	100502955	Gm19470	0	0	0	0	0	0	0	0	0	0	0	0	0	0	0	0	0	0	0	0	0	0	0	0	0	0	0	0	0	0	0	0	0	0	0	0
	100502959	AV051173	0.300936	8	0.111961	3	0.517986	13	0.697399	18	0.416054	9	0.474655	11	0.535169	12	0.594826	14	0.438673	10	0.564473	11	0.44663	9	0.590723	15	0.212631	5	0.482091	11	0.387078	9	0.389054	9	0.220344	7	0.205383	5
	100502967	Speer4c	0	0	0	0	0	0	0	0	0	0	0	0	0	0	0	0	0	0	0	0	0	0	0	0	0	0	0	0	0	0	0	0	0	0	0	0
	100502973	Gm12996	0.0363699	2	0.12629	7	0.0577861	3	0.0187299	1	0.134087	6	0	0	0.0215594	1	0.123237	6	0	0	0.0248072	1	0	0	0.0761518	4	0.123349	6	0.0847469	4	0.103957	5	0.0417951	2	0.167388	11	0.0794297	4
	100502982	BC037704	1.00592	85	0.669237	57	0.814795	65	0.828853	68	0.916238	63	1.37109	101	1.30483	93	1.29656	97	1.57328	114	1.16237	72	1.18653	76	1.38762	112	0.816108	61	0.661817	48	1.27187	94	1.48236	109	1.31709	133	1.29228	100
	100502985	Gm10814	3.77902	315	3.39214	285	3.34206	263	3.01497	244	2.80121	190	3.00003	218	2.54593	179	3.06234	226	2.77006	198	3.15858	193	2.76966	175	2.96407	236	3.34995	247	2.66965	191	3.33308	243	2.42641	176	3.10203	309	2.76415	211
	100502987	Gm17066	3.90435	611	4.30465	679	3.80395	562	3.6133	549	3.76155	479	2.85873	390	2.77277	366	2.90142	402	2.6156	351	3.17304	364	3.27928	389	2.80304	419	3.64815	505	3.23854	435	3.82104	523	4.67768	637	3.64144	681	3.70521	531
	100503000	Gm13248	0.189848	17	0.221589	20	0.23658	20	0.253049	22	0.27448	20	0.128103	10	0.145639	11	0.239656	19	0.234416	18	0.228515	15	0.338849	23	0.175371	15	0.1515	12	0.195165	15	0.127682	10	0.256668	20	0.112139	12	0.0975571	8
	100503002	LOC100503002	0.364369	52	0.278072	40	0.460172	62	0.324769	45	0.344446	40	0.217021	27	0.332295	40	0.395717	50	0.30234	37	0.363235	38	0.203367	22	0.425475	58	0.372313	47	0.375532	46	0.416594	52	0.338198	42	0.345946	59	0.351971	46
	100503007	Gm19500	0	0	0.00898782	2	0.00479794	1	0.00933079	2	0	0	0.0103919	2	0.0107404	2	0.0153484	3	0	0	0	0	0.00597565	1	0.00474212	1	0.0204832	4	0.0158321	3	0	0	0	0	0.0189519	5	0.00989248	2
	100503008	Gm19501	0	0	0	0	0	0	0	0	0	0	0	0	0	0	0	0	0	0	0	0	0	0	0	0	0	0	0	0	0	0	0	0	0	0	0	0
	100503014	Gm19505	0.0436776	1	0.0866659	2	0.185058	4	0	0	0	0	0.150307	3	0.362478	7	0.295997	6	0.611217	12	0.119167	2	0.288104	5	0.0457263	1	0	0	0.0508874	1	0	0	0.150578	3	0.109647	3	0.333862	7
	100503019	Gm16551	1.20238	138	1.46087	169	1.42126	154	1.26534	141	1.02792	96	0.639653	64	0.340881	33	0.334595	34	0.447067	44	0.475434	40	0.505751	44	0.492567	54	0.581151	59	0.4365	43	0.498087	50	0.640807	64	0.627019	86	0.513769	54
	100503021	Gm19510	0	0	0	0	0	0	0	0	0	0	0	0	0	0	0	0	0	0	0	0	0	0	0	0	0	0	0	0	0	0	0	0	0	0	0	0
	100503033	Gm19519	0	0	0	0	0	0	0	0	0	0	0	0	0	0	0	0	0	0	0	0	0	0	0	0	0	0	0	0	0	0	0	0	0	0	0	0
	100503036	1700015G11Rik	0	0	0	0	0	0	0	0	0	0	0	0	0	0	0	0	0	0	0	0	0	0	0	0	0	0	0	0	0	0	0	0	0	0	0	0
	100503040	Gm19522	0	0	0	0	0	0	0.0384075	4	0.0114566	1	0	0	0	0	0	0	0	0	0	0	0	0	0.0780782	8	0	0	0.032584	3	0.0213173	2	0	0	0.023403	3	0	0
	100503041	Pdzd7	0.791971	192	0.6916	169	0.716543	164	0.603282	142	0.425804	84	0.951053	201	0.88514	181	0.90383	194	0.822546	171	0.883433	157	0.740061	136	0.513881	119	0.853359	183	0.749694	156	0.77815	165	0.872186	184	0.873266	253	1.02696	228
	100503043	Armcx4	12.2387	4846	14.1416	5644	11.9872	4481	11.8693	4563	11.4805	3699	14.3577	4956	12.8151	4280	14.5364	5096	13.3003	4516	13.9669	4054	15.0995	4532	16.5805	6271	17.1107	5993	17.9252	6092	15.1594	5250	14.2704	4917	14.5356	6878	14.6136	5299
	100503044	A730020M07Rik	0.00854871	1	0	0	0.0362202	4	0	0	0.0420226	4	0.0392248	4	0.010135	1	0.0193111	2	0	0	0	0	0	0	0.0089497	1	0.106308	11	0.00995983	1	0	0	0	0	0.0357675	5	0	0
	100503047	LOC100503047	0	0	0	0	0	0	0	0	0	0	0	0	0	0	0	0	0	0	0	0	0	0	0	0	0	0	0	0	0	0	0	0	0	0	0	0
	100503048	LOC100503048	0	0	0	0	0	0	0	0	0	0	0	0	0	0	0	0	0	0	0	0	0	0	0	0	0	0	0	0	0	0	0	0	0	0	0	0
	100503053	Gm14517	0	0	0	0	0	0	0	0	0	0	0	0	0	0	0	0	0	0	0	0	0	0	0	0	0	0	0	0	0	0	0	0	0	0	0	0
	100503055	LOC100503055	0.0954121	5	0	0	0.0202127	1	0.0393086	2	0.164155	7	0	0	0.180988	8	0.0431063	2	0.111265	5	0.0260315	1	0.0755223	3	0.119865	6	0.107864	5	0	0	0.043635	2	0.0438578	2	0.0638722	4	0.0416749	2
	100503068	Gm11549	0.392938	41	0.32328	34	0.659848	65	0.345488	35	0.435778	37	0.175898	16	0.431767	38	0.238144	22	0.145291	13	0.287627	22	0.391943	31	0.270902	27	0.346708	32	0.290312	26	0.252023	23	0.308377	28	0.136335	17	0.156979	15
	100503071	Gm19536	0	0	0	0	0	0	0	0	0	0	0	0	0	0	0	0	0	0	0	0	0	0	0	0	0	0	0	0	0	0	0	0	0	0	0	0
	100503072	Gm16291	0	0	0	0	0	0	0	0	0	0	0	0	0	0	0	0	0	0	0	0	0	0	0	0	0	0	0	0	0	0	0	0	0	0	0	0
	100503074	2610016A17Rik	0	0	0	0	0	0	0	0	0	0	0	0	0	0	0	0	0	0	0	0	0	0	0	0	0	0	0	0	0	0	0	0	0	0	0	0
	100503082	2010110K18Rik	0.239586	9	0.0792318	3	0.140987	5	0.16451	6	0.294431	9	0.274828	9	0.126242	4	0.0300674	1	0.434613	14	0.0726297	2	0.175594	5	0.111477	4	0.0300948	1	0.0930446	3	0.0913085	3	0.428282	14	0.0668279	3	0.0581379	2
	100503085	Klhl3	3.7667	1219	3.92092	1279	3.47266	1061	3.63452	1142	3.22394	849	3.56224	1005	3.32269	907	3.38188	969	3.36918	935	4.05928	963	4.46366	1095	4.49979	1391	4.55171	1303	5.00047	1389	4.91423	1391	4.54872	1281	4.50943	1744	4.45728	1321
	100503099	Gm19554	0.0095066	1	0.0282948	3	0	0	0.0293745	3	0	0	0.02181	2	0	0	0	0	0	0	0.0129685	1	0	0	0.0199051	2	0	0	0.0332275	3	0.0108692	1	0.0109247	1	0.00795506	1	0.0415237	4
	100503101	Gm17388	0.0313725	5	0	0	0.00664615	1	0.00646255	1	0.0385543	5	0.0503823	7	0.0520719	7	0.0212607	3	0.0365852	5	0.077035	9	0.016555	2	0.0262753	4	0.0212801	3	0.0292409	4	0.0789122	11	0.0144209	2	0.078757	15	0.0274063	4
	100503104	Gm19557	0.307086	36	0.330051	39	0.252991	28	0.456861	52	0.3669	35	0.273978	28	0.62701	62	0.289038	30	0.557059	56	0.488734	42	0.371357	33	0.267908	30	0.385736	40	0.357776	36	0.341347	35	0.441116	45	0.385451	54	0.363272	39
	100503106	Gm13944	0	0	0	0	0	0	0	0	0	0	0	0	0	0	0	0	0	0	0	0	0	0	0	0	0	0	0	0	0	0	0	0	0	0	0	0
	100503117	2010010A06Rik	0	0	0.0777402	4	0	0	0.0403533	2	0	0	0	0	0	0	0	0	0	0	0	0	0	0	0.041017	2	0	0	0.0456465	2	0	0	0	0	0.0819623	5	0	0
	100503120	A930006K02Rik	2.42528	80	1.6843	56	1.76614	55	2.90389	93	2.01182	54	2.53861	73	1.83302	51	2.77354	81	2.2626	64	1.36475	33	2.11967	53	1.42821	45	1.61081	47	1.66005	47	2.46095	71	2.68254	77	2.20704	87	3.07869	93
	100503125	Gm10913	0	0	0	0	0	0	0	0	0	0	0.0406236	1	0	0	0	0	0	0	0	0	0	0	0	0	0	0	0	0	0	0	0	0	0.0296344	1	0	0
	100503147	Gm13293	0	0	0.0145431	1	0	0	0	0	0	0	0	0	0	0	0	0	0	0	0	0	0	0	0	0	0	0	0	0	0	0	0	0	0	0	0	0
	100503157	Gm15471	2.12385	57	2.55069	69	3.67047	93	2.80153	73	2.88477	63	1.88062	44	1.76699	40	1.59922	38	2.17257	50	2.13483	42	1.57296	32	1.9114	49	2.06404	49	2.43102	56	2.85427	67	1.49865	35	2.52552	81	3.37705	83
	100503166	1700048M11Rik	0.146496	3	0.968936	20	0.0517244	1	0.0502955	1	0.120021	2	0.11203	2	0	0	0.220619	4	0	0	0.333074	5	0	0	0.20449	4	0.165615	3	0	0	0.111662	2	0.0561162	1	0	0	0	0
	100503167	Gm13752	0	0	0	0	0	0	0	0	0	0	0	0	0	0	0	0	0	0	0	0	0	0	0.0188778	2	0	0	0	0	0	0	0	0	0	0	0	0
	100503175	Gm19582	0.835898	74	0.56034	50	0.897373	75	1.07037	92	1.11054	80	1.0366	80	0.97762	73	0.829301	65	1.08017	82	1.06325	69	0.864311	58	0.875107	74	0.906678	71	0.763311	58	1.25275	97	1.31107	101	1.41785	150	0.740088	60
	100503178	2810013P06Rik	4.01239	345	4.55765	395	4.52106	367	4.492	375	4.1734	292	6.08344	456	5.61182	407	5.74041	437	5.33007	393	5.69567	359	4.31133	281	4.67545	384	4.03641	307	4.33596	320	3.98912	300	4.49062	336	4.84654	498	4.8259	380
	100503184	Gm19583	0	0	0	0	0	0	0	0	0	0	0	0	0	0	0	0	0.0402705	2	0	0	0	0	0	0	0	0	0.0201165	1	0	0	0	0	0	0	0	0
	100503185	Btbd8	1.45592	70	0.866659	42	0.947322	43	1.09253	51	1.38024	54	2.21882	93	1.20826	49	2.09077	89	1.79484	74	1.98611	70	0.850592	31	1.48066	68	1.31674	56	1.52662	63	1.85483	78	2.46184	103	1.28792	74	1.5444	68
	100503190	Gm19585	0	0	0	0	0	0	0	0	0	0	0	0	0	0	0	0	0	0	0	0	0	0	0	0	0	0	0	0	0	0	0	0	0	0	0	0
	100503197	Gm19589	0	0	0	0	0	0	0	0	0	0	0	0	0.0213292	2	0	0	0	0	0	0	0	0	0	0	0	0	0	0	0	0	0	0	0.0376364	5	0	0
	100503198	Gm19590	0.0161216	2	0	0	0.0426912	5	0.0166047	2	0.0594363	6	0	0	0	0	0	0	0	0	0	0	0.010634	1	0.0253167	3	0.0182256	2	0.0469569	5	0	0	0	0	0	0	0	0
	100503199	5430416N02Rik	7.00795	186	5.9434	159	7.7423	194	7.91648	204	7.26943	157	11.2803	261	10.9438	245	11.3623	267	10.4131	237	12.2841	239	5.96457	120	4.57555	116	7.70955	181	6.05771	138	9.95087	231	8.0533	186	9.14311	290	9.3393	227
	100503212	LOC100503212	0.038134	2	0	0	0	0	0.0785537	4	0.0468636	2	0.0218717	1	0.0226052	1	0.0646072	3	0.0444701	2	0	0	0.0251538	1	0.0598841	3	0.0646661	3	0.0444287	2	0.0871995	4	0.0438224	2	0.0159551	1	0.0208206	1
	100503230	Gm19600	0.0196467	2	0.0389834	4	0	0	0.0202355	2	0.0120721	1	0.0225367	2	0.0116462	1	0.0332857	3	0.0572777	5	0	0	0.0388778	3	0.0411366	4	0.0444215	4	0.0228898	2	0	0	0	0	0	0	0	0
	100503240	Trpc5os	0	0	0.0217977	4	0	0	0	0	0.00675014	1	0.0252029	4	0.0455841	7	0	0	0.0128108	2	0.00749301	1	0.0507234	7	0.0172512	3	0.031048	5	0	0	0	0	0	0	0.0045963	1	0	0
	100503242	Scgb2b6	0	0	0	0	0	0	0	0	0	0	0	0	0	0	0	0	0	0	0	0	0	0	0	0	0	0	0	0	0	0	0	0	0	0	0	0
	100503248	Gm15179	0	0	0	0	0	0	0	0	0	0	0	0	0	0	0	0	0	0	0	0	0	0	0	0	0	0	0	0	0	0	0	0	0	0	0	0
	100503265	Gm19619	0	0	0	0	0.017495	2	0.0510351	6	0	0	0	0	0	0	0	0	0.00963052	1	0.0112657	1	0.0435787	4	0	0	0	0	0.0481078	5	0	0	0.00949024	1	0.00691054	1	0.0180358	2
	100503272	Gm11423	0.211059	12	0.191945	11	0.0745201	4	0.0724615	4	0.0432291	2	0.0605264	3	0.0625562	3	0.0993277	5	0.102553	5	0.239933	10	0	0	0.0368266	2	0.119302	6	0.26639	13	0.180983	9	0.141483	7	0.103024	7	0.0576176	3
	100503280	LOC100503280	0	0	0	0	0	0	0	0	0	0	0	0	0	0	0	0	0	0	0	0	0	0	0	0	0	0	0.0162791	1	0	0	0	0	0	0	0	0
	100503292	Gm12279	0.848849	14	0.661691	11	1.66981	26	0.874288	14	1.41573	19	1.11282	16	0.575066	8	0.958755	14	1.1313	16	1.15797	14	0.879864	11	1.52343	24	0.891084	13	0.777046	11	1.66374	24	1.74191	25	1.31915	26	0.662084	10
	100503307	Gm15408	0	0	0	0	0.0362333	2	0	0	0.0210189	1	0.0196195	1	0	0	0.0579544	3	0.0199454	1	0	0	0	0	0	0	0.0193357	1	0	0	0.0391101	2	0	0	0.0143122	1	0.0186766	1
	100503311	Pifo	2.07187	99	1.49493	72	2.43843	110	2.45729	114	2.82907	110	1.75247	73	2.05936	83	1.98557	84	2.02564	83	1.94135	68	1.68414	61	2.43198	111	2.53154	107	2.36511	97	2.34491	98	2.47713	103	2.36418	135	2.14816	94
	100503323	A230087F16Rik	15.4901	1347	11.911	1044	15.5184	1274	15.4213	1302	12.295	870	13.4815	1022	13.1428	964	10.9884	846	12.6192	941	14.7619	941	12.7738	842	14.3025	1188	12.9355	995	14.6707	1095	12.9902	988	11.6689	883	15.8874	1651	13.7	1091
	100503332	Gm19639	0	0	0	0	0.0906819	4	0	0	0	0	0.0245511	1	0.101498	4	0.0483479	2	0.024959	1	0	0	0	0	0.0448135	2	0	0	0.0997429	4	0.0244705	1	0	0	0.0179097	1	0	0
	100503337	Gm9895	0.0710418	2	0	0	0	0	0.109756	3	0	0	0.040746	1	0	0	0	0	0.0414228	1	0.145369	3	0.140581	3	0	0	0.0401566	1	0	0	0	0	0	0	0	0	0.0387878	1
	100503338	LOC100503338	0	0	0	0	0	0	0	0	0	0	0	0	0	0	0	0	0	0	0	0	0	0	0	0	0.00872322	3	0	0	0	0	0	0	0	0	0	0
	100503353	Gm14440	0	0	0	0	0	0	0	0	0	0	0	0	0	0	0	0	0	0	0	0	0	0	0	0	0	0	0	0	0	0	0	0	0	0	0	0
	100503355	Zfp648	0	0	0.0238166	6	0.00423798	1	0.0164836	4	0.0147507	3	0.00458954	1	0	0	0.00903806	2	0.00466578	1	0	0	0	0	0	0	0	0	0	0	0	0	0	0	0.0200881	6	0.00436897	1
	100503361	Tmem95	0.240345	15	0.158966	10	0.101832	6	0.165032	10	0.19691	10	0.367599	20	0.056989	3	0.289562	16	0.242909	13	0.10929	5	0.190242	9	0.134197	8	0.108685	6	0.186679	10	0.329753	18	0.29461	16	0.187711	14	0.122477	7
	100503369	Gm17584	0	0	0	0	0	0	0	0	0	0	0	0	0	0	0	0	0	0	0	0	0	0	0	0	0	0	0	0	0	0	0	0	0	0	0	0
	100503378	Gm15638	0.00745445	1	0	0	0	0	0	0	0.00916091	1	0	0	0.00883774	1	0	0	0.0173861	2	0	0	0	0	0	0	0	0	0	0	0	0	0.0256992	3	0.00623784	1	0	0
	100503380	Snhg4	3.36063	164	2.68356	132	2.71317	125	3.01812	143	4.45731	177	2.56215	109	3.57124	147	3.03197	131	3.17822	133	3.43833	123	3.43321	127	2.61725	122	3.08107	133	3.48563	146	3.77202	161	4.35644	185	3.82384	223	3.1103	139
	100503384	Gm19665	0	0	0	0	0	0	0	0	0	0	0	0	0	0	0	0	0	0	0	0	0	0	0	0	0	0	0	0	0	0	0	0	0	0	0	0
	100503386	Gm4980	5.36643	691	5.32409	691	5.00974	609	5.31128	664	5.50689	577	3.23381	363	2.95555	321	2.86835	327	3.69508	408	3.04057	287	3.28876	321	2.52044	310	2.5549	291	2.6692	295	3.85362	434	3.30212	370	3.70425	570	3.5533	419
	100503388	Gm19668	0	0	0	0	0	0	0	0	0	0	0	0	0	0	0	0	0	0	0	0	0	0	0	0	0	0	0	0	0	0	0	0	0	0	0	0
	100503390	Gm17518	0.26501	18	0.146066	10	0.280706	18	0.348772	23	0.253303	14	0.202662	12	0.331641	19	0.266064	16	0.34338	20	0.52219	26	0.116536	6	0.431574	28	0.149798	9	0.274449	16	0.16833	10	0.219946	13	0.184799	15	0.273306	17
	100503392	4833438C02Rik	0.613616	48	0.355119	28	0.514552	38	0.724173	55	0.345622	22	0.366603	25	0.5153	34	0.548677	38	0.491955	33	0.592926	34	0.65772	39	0.414883	31	0.722601	50	0.312771	21	0.570022	39	0.49948	34	0.684627	64	0.670051	48
	100503393	Gm14827	0.068719	9	0.0227256	3	0.0242631	3	0	0	0	0	0.0087586	1	0.0271569	3	0.00862405	1	0	0	0	0	0.0100729	1	0	0	0.0345277	4	0	0	0.0174597	2	0.0614208	7	0.0127786	2	0.00833767	1
	100503399	Gm19673	0	0	0	0	0	0	0.0143235	2	0	0	0	0	0	0	0	0	0	0	0	0	0	0	0	0	0	0	0	0	0	0	0	0	0	0	0	0
	100503427	Gm10390	0.717599	121	0.682519	116	0.621902	99	0.580289	95	0.524749	72	0.455797	67	0.485144	69	0.4287	64	0.518697	75	0.469235	58	0.727612	93	0.738842	119	0.563182	84	0.44221	64	0.589912	87	0.736044	108	0.694773	140	0.641125	99
	100503433	Gm15433	0	0	0	0	0	0	0	0	0	0	0.0268806	2	0.041673	3	0.0132338	1	0	0	0	0	0	0	0	0	0	0	0	0	0	0	0	0	0	0	0	0
	100503434	Gm19689	0	0	0	0	0	0	0.0157438	1	0	0	0.0526027	3	0	0	0.0345297	2	0	0	0.0208522	1	0	0	0	0	0.0518418	3	0.0356179	2	0.0699065	4	0.0351317	2	0	0	0.0166916	1
	100503437	Gm19691	0.638206	46	0.550584	40	0.27922	19	0.442985	31	0.545602	32	0.350128	22	0.444112	27	0.203715	13	0.177972	11	0.511014	27	0.585698	32	0.246922	17	0.360748	23	0.339449	21	0.30139	19	0.271041	17	0.336682	29	0.1212	8
	100503447	Gm19696	0	0	0	0	0	0	0	0	0	0	0	0	0	0	0	0	0	0	0	0	0	0	0	0	0	0	0	0	0	0	0	0	0	0	0	0
	100503460	Gm19705	0.241164	5	0.239262	5	0.204359	4	0.347748	7	0.82984	14	0.885246	16	0.514649	9	0.544779	10	1.01245	18	1.18435	18	0.572672	9	0.353467	7	0.981496	18	0.280973	5	0.27573	5	0.221711	4	0.121083	3	0.210675	4
	100503465	Gm19708	0	0	0	0	0	0	0	0	0	0	0	0	0	0	0	0	0	0	0	0	0	0	0	0	0	0	0	0	0	0	0	0	0	0	0	0
	100503468	Gm14023	0.0529722	4	0.223356	17	0.0701372	5	0.0818396	6	0.21157	13	0.121529	8	0.172706	11	0.104704	7	0.0926606	6	0.162591	9	0.0524119	3	0.138642	10	0.0449141	3	0.0308581	2	0.196835	13	0.19784	13	0.110817	10	0.173532	12
	100503469	Gm19710	1.84265	50	1.97436	54	1.28818	33	2.54314	67	1.85686	41	1.64868	39	2.53411	58	1.83148	44	2.01988	47	2.16176	43	2.28502	47	2.19915	57	2.91637	70	2.31856	54	2.48597	59	2.15986	51	3.14551	102	1.64993	41
	100503470	Gm16619	0	0	0	0	0	0	0	0	0.0157271	1	0	0	0	0	0	0	0	0	0	0	0	0	0	0	0	0	0	0	0	0	0	0	0.0107089	1	0	0
	100503471	Gm15867	0.126806	23	0.0875168	16	0.0875977	15	0.0340711	6	0.0813047	12	0.0695672	11	0.0915092	14	0.04359	7	0.122158	19	0.0676893	9	0.0581864	8	0.0577191	10	0.0810266	13	0.0321169	5	0.0693387	11	0.0760284	12	0.0830428	18	0.0722442	12
	100503474	Gm16880	0	0	0	0	0	0	0	0	0	0	0	0	0	0	0	0	0	0	0	0	0	0	0	0	0	0	0	0	0	0	0	0	0	0	0	0
	100503481	4930453H23Rik	0	0	0	0	0	0	0	0	0	0	0	0	0	0	0	0	0	0	0	0	0	0	0	0	0	0	0	0	0	0	0	0	0	0	0	0
	100503486	Olfr936	0	0	0	0	0	0	0	0	0	0	0	0	0	0	0	0	0	0	0	0	0	0	0	0	0	0	0	0	0	0	0	0	0	0	0	0
	100503490	Gm19723	0	0	0	0	0	0	0	0	0	0	0	0	0	0	0	0	0	0	0	0	0	0	0	0	0.0184398	1	0	0	0	0	0	0	0	0	0	0
	100503495	A930016O22Rik	0.304037	33	0.292498	32	0.331804	34	0.351106	37	0.283058	25	0.274781	26	0.469684	43	0.343402	33	0.322322	30	0.364482	29	0.291705	24	0.202553	21	0.447872	43	0.322022	30	0.316013	30	0.328214	31	0.277545	36	0.211272	21
	100503496	LOC100503496	1.22179	92	1.17263	89	1.32229	94	1.36783	100	1.22403	75	1.0359	68	1.02341	65	1.09499	73	1.13055	73	0.634079	35	0.99863	57	0.667357	48	0.765689	51	0.866461	56	0.986947	65	0.961464	63	1.02239	92	1.59519	110
	100503498	Gm16675	0.125171	7	0.0887028	5	0.0568223	3	0.14734	8	0.175801	8	0.164096	8	0.0635995	3	0.0403938	2	0.0625582	3	0.121967	5	0.14154	6	0.112322	6	0.0202153	1	0.125	6	0	0	0.102745	5	0.0598529	4	0.175736	9
	100503518	Gm11827	0.0332664	3	0	0	0.0117456	1	0	0	0.0545089	4	0.0381598	3	0.0394395	3	0.0250491	2	0.0129313	1	0.0151269	1	0	0	0	0	0.0250719	2	0	0	0	0	0.0764573	6	0.0556742	6	0	0
	100503519	Gm19744	2.94824	165	3.35043	189	2.85789	151	2.83415	154	3.09614	141	2.37759	116	2.66916	126	3.43087	170	3.06303	147	3.33937	137	3.91297	166	3.5916	192	2.5452	126	3.60144	173	3.47295	170	3.53175	172	3.75293	251	4.11691	211
	100503530	Gm11351	0	0	0.0401369	1	0.128557	3	0.0416685	1	0.248586	5	0	0	0.0959266	2	0.0456942	1	0.094356	2	0	0	0.106742	2	0	0	0.0457358	1	0.0471341	1	0.138764	3	0.0464908	1	0	0	0	0
	100503536	Gm19757	0	0	0	0	0	0	0	0	0	0	0	0	0	0	0	0	0	0	0	0	0.0105618	1	0	0	0	0	0	0	0	0	0	0	0	0	0	0
	100503538	Gm15941	0	0	0	0	0	0	0	0	0	0	0.0148167	1	0	0	0.0145891	1	0	0	0	0	0	0	0	0	0	0	0	0	0.014768	1	0	0	0	0	0	0
	100503545	Nuggc	0.016023	2	0.0158966	2	0.0169721	2	0.0165032	2	0.0492274	5	0.02757	3	0.0189963	2	0.0542928	6	0.0186853	2	0.021858	2	0.0739831	7	0.0335492	4	0.00905706	1	0.0373358	4	0.045799	5	0	0	0.0268159	4	0.122477	14
	100503546	Gm15958	0.0110111	1	0	0	0	0	0	0	0	0	0	0	0.0522177	4	0	0	0.0128407	1	0	0	0	0	0.0115276	1	0	0	0	0	0	0	0	0	0	0	0	0
	100503549	Gm10354	0	0	0	0	0	0	0	0	0	0	0	0	0	0	0	0	0	0	0	0	0	0	0	0	0	0	0	0	0	0	0	0	0	0	0	0
	100503565	Gm9926	0	0	0	0	0	0	0	0	0	0	0	0	0	0	0	0	0	0	0	0	0	0	0	0	0	0	0	0	0	0	0	0	0	0	0	0
	100503572	Bbip1	18.1073	2069	18.8588	2172	20.422	2203	18.686	2073	19.854	1846	19.255	1918	18.6037	1793	20.689	2093	18.6359	1826	17.5858	1473	19.3618	1677	18.9383	2067	19.9955	2021	19.7503	1937	19.2717	1926	21.814	2169	18.0741	2468	19.4668	2037
	100503580	Gm19782	0	0	0	0	0	0	0	0	0	0	0.0225979	4	0	0	0	0	0	0	0	0	0	0	0	0	0	0	0	0	0	0	0	0	0.00412122	1	0	0
	100503582	Gm19784	0	0	0	0	0	0	0	0	0	0	0	0	0	0	0	0	0	0	0	0	0	0	0	0	0	0	0	0	0	0	0	0	0	0	0	0
	100503583	Fsbp	0.325002	63	0.363383	71	0.185787	34	0.244415	46	0.171172	27	0.24854	42	0.305803	50	0.326295	56	0.360955	60	0.443356	63	0.272224	40	0.329446	61	0.396577	68	0.354609	59	0.28901	49	0.278629	47	0.250376	58	0.31546	56
	100503584	Zfp534	0.0210588	2	0.0522317	5	0	0	0.010845	1	0.0129398	1	0.0120783	1	0.0624165	5	0.0237854	2	0	0	0	0	0.0277814	2	0	0	0	0	0.0613375	5	0	0	0	0	0	0	0	0
	100503592	A330076C08Rik	0	0	0.0483217	4	0.0386931	3	0	0	0	0	0	0	0.014436	1	0	0	0	0	0	0	0	0	0	0	0	0	0	0	0.0417653	3	0	0	0	0	0	0
	100503594	LOC100503594	0.0478092	3	0	0	0.0675213	4	0	0	0.0391691	2	0	0	0.0377873	2	0.0179998	1	0	0	0.108699	5	0.0420476	2	0.0500518	3	0.0360324	2	0	0	0.0182206	1	0	0	0	0	0.0348042	2
	100503595	Gm13003	0	0	0	0	0	0	0.0167305	2	0	0	0	0	0	0	0	0	0	0	0	0	0	0	0	0	0	0	0	0	0.0185719	2	0	0	0	0	0.00886883	1
	100503605	Hbb-bs	7.41903	201	7.3605	201	7.3893	189	7.4893	197	5.35249	118	14.311	338	10.2398	234	11.548	277	7.18826	167	10.4732	208	13.0012	267	11.979	310	14.7716	354	12.084	281	8.4824	201	11.41	269	12.9415	419	13.462	334
	100503609	Gm19797	0	0	0	0	0	0	0	0	0	0	0	0	0	0	0	0	0	0	0	0	0	0	0	0	0	0	0	0	0.049164	2	0	0	0	0	0	0
	100503613	5031434C07Rik	0	0	0	0	0	0	0	0	0	0	0	0	0	0	0	0	0	0	0	0	0	0	0	0	0	0	0	0	0	0	0	0	0	0	0	0
	100503619	E330011O21Rik	0.198618	8	0.270945	11	0.368169	14	0.127856	5	0.396638	13	0.626544	22	0.20604	7	0.504752	18	0.144762	5	0.406421	12	0.360281	11	0.129959	5	0.252606	9	0.115702	4	0.425786	15	0.285307	10	0.249303	12	0.271106	10
	100503620	Gm15337	1.05017	159	0.98291	150	1.01443	145	0.918375	135	0.868498	107	1.11373	147	0.955317	122	0.753461	101	0.962782	125	1.32448	147	0.906183	104	1.134	164	0.948285	127	1.00806	131	0.974145	129	0.637566	84	0.806925	146	0.771715	107
	100503622	Gm16630	0.022012	4	0.114651	21	0.0349737	6	0.0396755	7	0.0135255	2	0.0315624	5	0.00652417	1	0.0186465	3	0.115512	18	0.015014	2	0.101636	14	0.0576113	10	0.0124424	2	0.0128228	2	0.0880845	14	0.0569149	9	0.0322342	7	0.0360547	6
	100503630	Gm12002	0	0	0	0	0	0	0	0	0.00666171	1	0	0	0	0	0	0	0	0	0	0	0	0	0	0	0.00612824	1	0	0	0	0	0	0	0	0	0	0
	100503636	1700123M08Rik	0.376135	17	0.307314	14	0.445286	19	0.319041	14	0.299096	11	0.634506	25	0.367239	14	0.449826	18	0.593442	23	0.482926	16	0.817285	28	0.301125	13	0.450236	18	0.489779	19	0.379453	15	0.305112	12	0.629495	34	0.579852	24
	100503652	Gm16845	2.88997	186	2.2814	148	3.53842	215	2.96057	185	3.20784	168	3.36855	189	2.91047	158	2.45689	140	3.04401	168	2.925	138	3.34109	163	3.15566	194	2.93339	167	2.91446	161	3.85489	217	2.46401	138	2.80836	216	3.18969	188
	100503659	Dos	46.1688	9437	39.3055	8098	44.1203	8514	44.2066	8773	40.6309	6758	45.109	8038	45.1949	7792	38.0614	6888	46.834	8209	46.4572	6961	34.594	5360	36.8309	7191	34.7058	6275	34.5242	6057	45.4643	8128	37.5668	6682	44.619	10899	42.1665	7893
	100503670	Rpl5	18.586	1591	21.1861	1828	18.6474	1507	19.143	1591	22.3813	1559	17.9163	1337	18.337	1324	22.2195	1684	19.1948	1409	18.7408	1176	22.5312	1462	19.7391	1614	21.2493	1609	20.6876	1520	20.4218	1529	22.5129	1677	20.1471	2061	21.4052	1678
	100503676	LOC100503676	21.8782	1089	19.1344	960	19.7054	926	20.2991	981	17.4553	707	22.4001	972	22.7464	955	20.3315	896	22.6551	967	22.665	827	19.3741	731	20.4647	973	19.0554	839	22.9383	980	22.9008	997	20.6629	895	25.486	1516	22.8154	1040
	100503690	Gm19835	0	0	0	0	0.102951	3	0	0	0	0	0	0	0	0	0	0	0	0	0.132589	3	0	0	0	0	0.0366264	1	0	0	0.0370418	1	0	0	0	0	0	0
	100503698	Gm19840	0	0	0	0	0	0	0	0	0	0	0	0	0	0	0	0	0	0	0	0	0	0	0	0	0	0	0	0	0	0	0	0	0	0	0	0
	100503704	Gm16861	6.57817	427	5.08957	333	7.81633	479	7.67974	484	6.68305	353	5.88466	333	7.03174	385	5.02865	289	5.4794	305	6.49384	309	6.74738	332	6.27386	389	6.74001	387	5.74353	320	7.27442	413	6.37328	360	8.2504	640	8.47848	504
	100503710	Gm5741	0.0719082	1	0.285363	4	0	0	0.296253	4	0	0	0	0	0.0852518	1	0	0	0	0	0.0980944	1	0	0	0.150562	2	0.243878	3	0.083778	1	0.16443	2	0.0826345	1	0.240689	4	0	0
	100503724	Dnajc19-ps	9.61273	194	8.06212	164	9.34234	178	11.3808	223	11.9959	197	10.7426	189	13.2764	226	8.39486	150	14.5036	251	12.7754	189	11.4394	175	9.75239	188	11.4834	205	9.52535	165	11.727	207	11.9577	210	11.0292	266	10.1181	187
	100503727	1700011B04Rik	0	0	0	0	0	0	0	0	0	0	0	0	0	0	0	0	0	0	0	0	0	0	0	0	0	0	0	0	0	0	0	0	0	0	0	0
	100503733	LOC100503733	0	0	0	0	0	0	0	0	0	0	0	0	0	0	0	0	0	0	0	0	0	0	0	0	0	0	0	0	0	0	0	0	0	0	0	0
	100503743	Gm19866	0	0	0	0	0	0	0	0	0	0	0	0	0	0	0	0	0	0	0	0	0	0	0	0	0	0	0	0	0	0	0	0	0	0	0	0
	100503751	Gm19872	0	0	0	0	0	0	0	0	0	0	0	0	0	0	0	0	0	0	0	0	0	0	0	0	0	0	0	0	0	0	0	0	0	0	0	0
	100503754	Gm11725	0.0242966	4	0.0421835	7	0.0321696	5	0.0312809	5	0	0	0.0348382	5	0.00720129	1	0.0137212	2	0.0141668	2	0.00828611	1	0	0	0.0381543	6	0.0206006	3	0.0424607	6	0.0416685	6	0.034901	5	0.025414	5	0	0
	100503759	Gm5084	0	0	0	0	0	0	0	0	0	0	0	0	0	0	0	0	0	0	0	0	0	0	0	0	0	0	0	0	0	0	0	0	0	0	0	0
	100503783	Gm17733	0.157539	7	0.245609	11	0.238386	10	0.0463601	2	0.138288	5	0.0516323	2	0.186773	7	0.177937	7	0.078735	3	0.153507	5	0.0593801	2	0.18849	8	0.254427	10	0.209765	8	0.205851	8	0.103451	4	0.0564976	3	0.221179	9
	100503790	Gm19897	8.15818	560	7.61686	527	8.51794	552	7.20229	480	7.21495	403	6.43378	385	7.68583	445	7.48676	455	7.42408	437	8.46605	426	8.61001	448	9.12041	598	7.41124	450	7.60387	448	8.16155	490	7.56706	452	7.77757	638	8.60623	541
	100503794	Gm9920	0.781992	31	0.375398	15	0.667991	25	0.675519	26	0.558002	18	0.318298	11	0.538317	18	0.427375	15	0.353002	12	0.447352	13	0.0998348	3	0.132044	5	0.199623	7	0.293895	10	0.144206	5	0.0869651	3	0.0211086	1	0.137728	5
	100503799	Gm7931	0	0	0	0	0	0	0	0	0	0	0	0	0	0	0	0	0	0	0.0272669	1	0	0	0.0418512	2	0	0	0	0	0	0	0	0	0.0167259	1	0.0218263	1
	100503808	Gm14925	0	0	0	0	0.141146	2	0	0	0	0	0	0	0	0	0	0	0	0	0	0	0	0	0	0	0	0	0	0	0	0	0	0	0	0	0	0
	100503810	Gm13056	0	0	0.352938	10	0.0376816	1	0	0	0	0	0.0408074	1	0.0843517	2	0	0	0.207427	5	0.242647	5	0	0	0	0	0	0	0.24868	6	0.0813467	2	0	0	0	0	0.0776925	2
	100503812	3300002A11Rik	0	0	0	0	0	0	0	0	0	0	0	0	0	0	0	0	0	0	0	0	0	0	0.0203984	2	0	0	0	0	0	0	0	0	0	0	0	0
	100503816	Gm16548	0	0	0	0	0	0	0	0	0	0	0.0218012	1	0	0	0	0	0	0	0	0	0	0	0	0	0	0	0	0	0	0	0	0	0	0	0	0
	100503823	Gm16973	4.42167	407	4.66703	433	4.86769	423	4.90106	438	4.19223	314	3.93804	316	3.36169	261	3.82846	312	3.62338	286	4.31272	291	4.65796	325	4.02628	354	4.44604	362	4.51869	357	3.87542	312	4.34465	348	4.01821	442	5.08933	429
	100503827	Tnfsf13os	0.149752	6	0.123808	5	0.211495	8	0.642664	25	0.15336	5	0.0858899	3	0.680571	23	0.479233	17	0.960484	33	0.442619	13	0.197557	6	0.235164	9	0.507885	18	0.348942	12	0.428039	15	0.573632	20	0.5639	27	0.354303	13
	100503830	Gm11762	0.0691668	5	0.233312	17	0.190485	13	0.0997355	7	0.0850003	5	0.17455	11	0.0820018	5	0.0312489	2	0.145186	9	0.0566128	3	0.0729975	4	0.101376	7	0.0625548	4	0.0644673	4	0.0632644	4	0.0158968	1	0.0926053	8	0.0453168	3
	100503831	LOC100503831	0	0	0	0	0	0	0.015098	1	0	0	0.016815	1	0	0	0	0	0	0	0	0	0	0	0	0	0	0	0	0	0	0	0	0	0	0	0	0
	100503842	2410022M11Rik	0.51508	43	0.46348	39	0.482148	38	0.567529	46	0.456343	31	0.975585	71	0.866287	61	0.5953	44	0.656538	47	0.898742	55	0.379261	24	0.589403	47	0.622927	46	0.600104	43	0.82173	60	0.591913	43	0.701653	70	0.667094	51
	100503846	Gm19924	0	0	0	0	0	0	0	0	0	0	0	0	0	0	0	0	0.0215893	1	0	0	0	0	0	0	0	0	0	0	0	0	0	0	0	0	0	0
	100503849	Sp3os	4.64726	226	4.40659	216	4.90074	225	4.55356	215	5.48367	217	4.92987	209	5.4365	223	5.75993	248	6.23473	260	6.19936	221	5.39836	199	5.20969	242	4.90506	211	4.76753	199	5.52495	235	5.64768	239	5.88482	342	5.72584	255
	100503856	1700024B05Rik	0	0	0	0	0	0	0	0	0	0	0	0	0	0	0	0	0	0	0	0	0	0	0	0	0	0	0	0	0	0	0	0	0	0	0	0
	100503859	1110015O18Rik	0.476949	31	0.457922	30	0.684462	42	0.443703	28	0.189074	10	0.723593	41	1.00322	55	0.921007	53	0.520312	29	0.503718	24	0.568314	28	0.660392	41	0.99142	57	0.501903	28	0.457356	26	0.424331	24	0.553601	43	0.537614	32
	100503866	Gm15558	0.0279247	8	0.00692609	2	0.0258813	7	0.0287615	8	0.0300275	7	0.0120121	3	0.0206916	5	0.0197127	5	0.00407056	1	0.0238086	5	0.00460488	1	0.00365432	1	0.0276229	7	0	0	0.0159636	4	0.0441239	11	0.0175254	6	0.0533626	14
	100503868	Gm19935	0.459151	19	0.671306	28	0.691125	27	0.597362	24	0.861238	29	0.360368	13	0.315152	11	0.218358	8	0.309992	11	0.230763	7	0.191282	6	0.278293	11	0.245877	9	0.197084	7	0.221036	8	0.361018	13	0.363993	18	0.343049	13
	100503869	Mkln1os	1.49247	61	2.16036	89	1.03663	40	1.3104	52	1.32297	44	2.13299	76	2.37856	82	2.15549	78	2.39668	84	2.30298	69	1.87208	58	2.07476	81	1.88086	68	1.53929	54	2.18193	78	1.82756	65	2.57967	126	1.68316	63
	100503872	Hotair	0.116762	11	0.136903	13	0.224868	20	0.0874625	8	0.156535	12	0.0608806	5	0.0629221	5	0.0959125	8	0.0990271	8	0.0434406	3	0.0840194	6	0.100013	9	0.036	3	0.0371006	3	0.121361	10	0.0609904	5	0.0177646	2	0.0579547	5
	100503879	Gm5901	5.89647	308	7.17948	378	5.53598	273	6.27036	318	5.62292	239	4.6117	210	5.49265	242	6.03285	279	5.35807	240	6.29397	241	5.30373	210	5.21102	260	5.454	252	5.42	243	9.21499	421	7.63404	347	7.97791	498	8.15299	390
	100503882	Gm17308	0	0	0	0	0.0401009	1	0.0389931	1	0	0	0	0	0	0	0.213802	5	0	0	0.10329	2	0	0	0	0	0	0	0.220539	5	0	0	0	0	0	0	0	0
	100503884	Ccdc149	4.5958	780	4.95119	847	4.43114	710	4.08419	673	3.9535	546	3.83898	568	3.40888	488	3.68683	554	3.43552	500	3.71342	462	4.30622	554	3.94163	639	3.9633	595	3.9609	577	3.94089	585	3.54798	524	4.11198	834	4.55523	708
	100503890	Pet100	7.77577	421	5.16738	282	6.27996	321	6.0494	318	6.78665	299	6.71616	317	6.41585	293	6.57126	315	7.40927	344	7.60912	302	7.13919	293	6.16822	319	7.09926	340	6.02519	280	6.12394	290	7.15277	337	7.41858	480	7.26063	360
	100503895	Tpsab1	0	0	0	0	0	0	0	0	0	0	0	0	0	0	0	0	0	0	0	0	0	0	0	0	0	0	0	0	0	0	0	0	0	0	0	0
	100503901	Gm19950	0	0	0	0	0	0	0	0	0	0	0	0	0	0	0	0	0	0	0	0	0	0	0	0	0	0	0	0	0	0	0	0	0	0	0	0
	100503908	Gm19956	0.0067158	1	0	0	0.0142271	2	0.00691706	1	0.00825316	1	0	0	0.00796202	1	0.022756	3	0.00783165	1	0.00916144	1	0	0	0	0	0	0	0	0	0	0	0	0	0	0	0.0146669	2
	100503915	Smpd5	0.506057	56	0.376549	42	0.392451	41	0.428147	46	0.310951	28	0.497569	48	0.760668	71	0.6022	59	0.65337	62	0.431465	35	0.345724	29	0.558177	59	0.480156	47	0.526421	50	0.392615	38	0.259618	25	0.264666	35	0.305903	31
	100503923	LOC100503923	0	0	0	0	0	0	0	0	0	0	0	0	0	0	0	0	0	0	0	0	0	0	0	0	0	0	0	0	0	0	0	0	0	0	0	0
	100503924	Fcor	4.08334	67	3.20462	53	2.84043	44	3.64077	58	3.66995	49	4.54417	65	3.46823	48	3.71717	54	3.48252	49	4.73895	57	4.42206	55	3.19021	50	2.75597	40	3.62129	51	3.6234	52	4.48234	64	4.79388	94	3.46063	52
	100503949	Gm14306	0	0	0	0	0	0	0	0	0	0	0	0	0	0	0	0	0	0	0	0	0	0	0	0	0	0	0	0	0	0	0	0	0	0	0	0
	100503961	Gm19990	0.0193169	1	0	0	0	0	0	0	0	0	0	0	0.0229014	1	0	0	0	0	0	0	0	0	0	0	0	0	0	0	0	0	0	0	0	0	0	0
	100503962	Gm16701	0.982745	39	0.699994	28	0.880806	33	1.42746	55	1.57932	51	0.5492	19	0.597491	20	1.3946	49	1.11665	38	0.721874	21	1.03052	31	0.765037	29	0.997051	35	1.4679	50	0.97955	34	1.33204	46	0.780183	37	0.715419	26
	100503964	Gm17266	0	0	0	0	0	0	0	0	0	0	0	0	0	0	0	0	0	0	0	0	0	0	0.0101198	1	0	0	0	0	0	0	0	0	0	0	0	0
	100503965	Gm12167	0	0	0	0	0	0	0	0	0	0	0.140913	4	0	0	0	0	0	0	0	0	0	0	0	0	0	0	0	0	0	0	0	0	0	0	0	0
	100503969	1810008I18Rik	0	0	0	0	0	0	0	0	0	0	0	0	0	0	0	0	0	0	0	0	0	0	0	0	0	0	0	0	0	0	0	0	0	0	0	0
	100503970	AY761185	0	0	0	0	0	0	0	0	0	0	0	0	0.0575362	1	0	0	0	0	0	0	0	0	0	0	0	0	0	0	0	0	0	0	0	0	0	0
	100503991	Acpt	0.881858	173	0.829386	164	1.09607	203	0.939787	179	1.19023	190	0.812771	139	0.84607	140	1.0824	188	1.0046	169	0.890079	128	1.09613	163	1.02995	193	1.10644	192	1.09869	185	1.09568	188	1.14813	196	1.22847	288	0.985228	177
	100503992	Gm6040	0	0	0	0	0	0	0	0	0	0	0	0	0	0	0	0	0	0	0	0	0	0	0	0	0	0	0	0	0	0	0	0	0	0	0	0
	100503999	Gm20005	0.0142169	1	0	0	0.030118	2	0	0	0.0174714	1	0.0326164	2	0.0337102	2	0.0160577	1	0	0	0.0387884	2	0	0	0	0	0	0	0	0	0	0	0.0326753	2	0	0	0.0310489	2
	100504007	Gm15787	4.15923	246	4.09287	244	4.54885	254	4.07491	234	4.05168	195	4.32497	223	4.20942	210	4.12486	216	4.69257	238	3.87483	168	3.74721	168	4.21272	238	4.54912	238	4.25484	216	5.06466	262	4.37163	225	4.03219	285	4.37559	237
	100504014	Gm15056	0	0	0	0	0	0	0	0	0	0	0	0	0	0	0	0	0	0	0	0	0	0	0	0	0	0	0	0	0	0	0	0	0	0	0	0
	100504018	Gm20016	0.0593978	12	0.0294646	6	0.005243	1	0.0203926	4	0.0243317	4	0.0340676	6	0.052815	9	0.0111814	2	0.0404057	7	0.0202571	3	0.0457096	7	0.005182	1	0.0167874	3	0.00576688	1	0.0113185	2	0.0511935	9	0.0455617	11	0.0108101	2
	100504026	Gm16157	0.0176014	1	0	0	0	0	0.0362578	2	0	0	0	0	0	0	0	0	0	0	0	0	0	0	0	0	0	0	0	0	0	0	0	0	0	0	0	0
	100504029	Gm16740	67.7231	2745	66.0383	2698	78.0062	2985	67.7706	2667	71.917	2372	61.865	2186	58.4992	2000	63.5897	2282	65.4821	2276	51.9982	1545	70.595	2169	65.734	2545	72.0709	2584	66.0535	2298	59.5744	2112	66.9948	2363	61.274	2968	62.1247	2306
	100504036	Gm20026	0.0370265	1	0	0	0	0	0	0	0.0455025	1	0	0	0	0	0	0	0	0	0	0	0	0	0	0	0	0	0.172554	4	0	0	0	0	0	0	0	0
	100504039	LOC100504039	0	0	0	0	0	0	0	0	0	0	0	0	0	0	0	0	0.0902535	4	0	0	0.0765755	3	0.0202561	1	0	0	0	0	0	0	0.0222347	1	0.0161907	1	0	0
	100504049	Gm15559	2.32838	185	1.64823	132	2.33298	175	2.29446	177	1.96431	127	3.39274	235	3.1484	211	3.18425	224	2.84735	194	3.07328	179	2.02564	122	2.45078	186	2.48997	175	2.44878	167	2.76284	192	2.22734	154	2.44337	232	2.32263	169
	100504056	Gm20036	1.38956	152	1.30604	144	1.05548	109	1.48769	158	1.5616	139	1.28985	123	1.2464	115	1.47654	143	1.34326	126	1.30945	105	1.07335	89	1.35903	142	1.07483	104	1.53372	144	1.4842	142	1.25015	119	1.13217	148	1.44748	145
	100504061	8030451A03Rik	0	0	0	0	0	0	0	0	0	0	0	0	0	0	0	0	0	0	0	0	0.0159238	1	0	0	0	0	0	0	0	0	0	0	0.0202011	2	0	0
	100504063	Gm20978	0	0	0	0	0	0	0	0	0	0	0	0	0	0	0	0	0	0	0	0	0	0	0	0	0	0	0	0	0	0	0	0	0	0	0	0
	100504069	Gm15915	0	0	0	0	0	0	0	0	0	0	0	0	0	0	0.0293389	1	0	0	0	0	0	0	0	0	0	0	0	0	0	0	0.0597007	2	0	0	0	0
	100504070	Gm20043	0	0	0	0	0	0	0	0	0	0	0	0	0	0	0	0	0	0	0	0	0	0	0	0	0	0	0	0	0	0	0	0	0	0	0	0
	100504076	Gm20047	0	0	0	0	0	0	0	0	0	0	0	0	0	0	0	0	0	0	0	0	0	0	0	0	0	0	0	0	0	0	0	0	0	0	0	0
	100504089	Gm20056	13.6734	429	13.1229	415	13.8081	409	12.606	384	14.2967	365	15.9407	436	13.9435	369	13.5718	377	14.4586	389	14.5222	334	16.0622	382	16.2835	488	16.2866	452	13.9995	377	12.7908	351	14.7241	402	14.4823	543	13.9913	402
	100504101	Gm20063	0.75804	35	0.558673	26	0.802939	35	0.736143	33	0.585558	22	0.571416	23	0.179741	7	0.929576	38	0.959762	38	0.649999	22	0.742879	26	1.13371	50	0.440727	18	0.782236	31	1.16384	47	0.74667	30	0.761188	42	0.922358	39
	100504104	Gm16062	28.2884	770	27.5185	755	27.4734	706	28.3415	749	28.1724	624	26.7182	634	29.9226	687	27.5526	664	28.0617	655	27.915	557	28.1588	581	27.3461	711	27.6608	666	25.6815	600	25.1183	598	25.331	600	26.4076	859	24.5114	611
	100504109	Gm11336	0	0	0	0	0	0	0	0	0	0	0	0	0	0	0.0915453	1	0	0	0	0	0	0	0	0	0	0	0	0	0	0	0	0	0	0	0	0
	100504112	Gm6537	1.41587	79	1.51139	85	2.10722	111	1.43984	78	1.67391	76	1.31576	64	1.1474	54	1.23482	61	1.42122	68	1.51584	62	1.56049	66	1.42599	76	1.05359	52	1.4199	68	1.35242	66	1.15337	56	1.57472	105	0.724117	37
	100504114	Gm16907	3.09757	363	3.7758	446	3.60643	399	3.16403	360	3.08308	294	1.96748	201	2.28638	226	2.56373	266	2.23899	225	2.23502	192	2.65672	236	2.58178	289	3.14488	326	2.5451	256	2.10736	216	2.27502	232	1.91367	268	2.44133	262
	100504116	Gm20071	20.1228	1534	20.0811	1543	21.2174	1527	22.3201	1652	19.087	1184	24.3468	1618	22.4261	1442	23.7505	1603	25.9444	1696	21.3486	1193	14.2078	821	13.1976	961	11.3893	768	11.8292	774	21.7021	1447	20.0794	1332	23.9187	2179	21.0567	1470
	100504117	Chrna1os	0.100633	8	0.224638	18	0.0532968	4	0.0388683	3	0.0927524	6	0.0432885	3	0.0745669	5	0.269949	19	0.0293384	2	0.10296	6	0.0829738	5	0.171199	13	0.0853247	6	0.117244	8	0.0431463	3	0.187922	13	0.0947352	9	0.0824162	6
	100504121	Med9os	0.445858	10	0.398106	9	0.472266	10	0.183688	4	0.7123	13	0.0511443	1	0.634312	12	0.35251	7	0.207976	4	0.608222	10	0.294094	5	0.466772	10	0.756068	15	0.155837	3	0.101953	2	0.461129	9	0.186545	5	0.730295	15
	100504141	Gm20083	0	0	0	0	0	0	0	0	0	0	0	0	0	0	0	0	0	0	0	0	0	0	0	0	0	0	0	0	0	0	0	0	0	0	0	0
	100504145	Gm17580	0	0	0	0	0	0	0	0	0	0	0	0	0	0	0	0	0	0	0	0	0	0	0	0	0	0	0	0	0	0	0	0	0	0	0	0
	100504156	Fam181a	0.0149752	1	0	0	0.0475864	3	0.0154239	1	0	0	0	0	0.0532621	3	0	0	0	0	0	0	0	0	0	0	0	0	0	0	0	0	0.017209	1	0.0250622	2	0	0
	100504162	Prss51	0	0	0	0	0	0	0	0	0	0	0	0	0	0	0.0594636	3	0	0	0	0	0	0	0	0	0	0	0	0	0	0	0	0	0	0	0	0
	100504164	Cmtm1	0	0	0	0	0	0	0	0	0	0	0	0	0	0	0	0	0	0	0.0854203	3	0	0	0	0	0	0	0.0243179	1	0	0	0	0	0	0	0	0
	100504166	4933421O10Rik	0.594242	97	0.589553	97	0.499657	77	0.429066	68	0.75286	100	0.428669	61	0.573778	79	0.470519	68	0.657257	92	0.518142	62	0.557649	69	0.423295	66	0.554057	80	0.499621	70	0.385235	55	0.323842	46	0.553648	108	0.521791	78
	100504169	Gm20098	0	0	0	0	0	0	0	0	0	0	0	0	0	0	0	0	0	0	0	0	0	0	0	0	0.0161943	2	0	0	0	0	0	0	0	0	0	0
	100504173	Gm15466	0	0	0	0	0.0422722	1	0	0	0	0	0	0	0.141942	3	0	0	0	0	0	0	0	0	0.167122	4	0	0	0	0	0.0456285	1	0	0	0	0	0.0435788	1
	100504177	F730016J06Rik	3.3908	1789	3.47687	1849	3.2905	1639	3.26987	1675	3.21902	1382	2.52855	1163	2.45381	1092	2.65883	1242	2.37384	1074	2.50801	970	1.93782	775	2.15095	1084	2.36342	1103	2.59246	1174	2.66761	1231	2.68123	1231	2.73114	1722	2.50224	1209
	100504178	Dhrs13os	3.19845	294	2.38531	221	2.8002	243	3.19346	285	3.40923	255	2.77042	222	2.68276	208	2.80159	228	2.20749	174	3.11658	210	2.72689	190	2.83596	249	2.93943	239	2.21811	175	3.34593	269	3.20049	256	2.95866	325	2.66104	224
	100504180	LOC100504180	0	0	0	0	0	0	0	0	0	0	0	0	0	0	0	0	0	0	0	0	0	0	0	0	0	0	0	0	0	0	0	0	0	0	0	0
	100504183	Gm11570	0	0	0	0	0	0	0	0	0	0	0.0143074	1	0	0	0	0	0	0	0	0	0	0	0	0	0	0	0	0	0	0	0	0	0	0	0	0
	100504184	Gm16336	0	0	0.123157	2	0	0	0	0	0	0	0.0711982	1	0.220757	3	0	0	0.289524	4	0	0	0.163764	2	0.389877	6	0	0	0	0	0	0	0	0	0	0	0	0
	100504191	Gm16576	0.244413	56	0.142893	33	0.263513	57	0.233757	52	0.316455	59	0.215281	43	0.186279	36	0.187326	38	0.264665	52	0.142894	24	0.264859	46	0.210185	46	0.291113	59	0.294928	58	0.249504	50	0.185576	37	0.211828	58	0.247828	52
	100504195	Micalcl	0.0491988	5	0	0	0.0208451	2	0.15202	15	0.0362767	3	0.0677229	6	0	0	0.0777963	7	0.0458987	4	0.0671151	5	0.0649045	5	0.0721091	7	0.0444956	4	0.045856	4	0.0675005	6	0.0113075	1	0.0576369	7	0.0107447	1
	100504200	Gm8050	0	0	0	0	0	0	0	0	0	0	0	0	0	0	0	0	0	0	0	0	0	0	0	0	0	0	0	0	0	0	0	0	0	0	0	0
	100504202	Gm20110	0	0	0	0	0	0	0	0	0	0	0	0	0	0	0	0	0	0	0	0	0	0	0	0	0	0	0	0	0	0	0	0	0	0	0	0
	100504207	Arhgap33os	0	0	0	0	0	0	0	0	0.010946	1	0	0	0	0	0	0	0	0	0	0	0	0	0.0186497	2	0	0	0.031132	3	0	0	0	0	0.0223601	3	0	0
	100504221	Efcab8	0.0161216	1	0	0	0	0	0	0	0	0	0.0554791	3	0.114679	6	0	0	0	0	0.0219925	1	0.0212681	1	0	0	0.127579	7	0	0	0.0184323	1	0.0555792	3	0	0	0	0
	100504231	Gm15708	0.253755	19	0.251753	19	0.240492	17	0.192581	14	0.34467	21	0.229802	15	0.0475016	3	0.150848	10	0.560686	36	0.255068	14	0.17619	10	0.153802	11	0.51335	34	0.357883	23	0.259586	17	0.214869	14	0.290571	26	0.408348	28
	100504232	Mptx2	0	0	0	0	0	0	0	0	0	0	0	0	0	0	0.0383857	1	0	0	0	0	0	0	0	0	0	0	0	0	0	0	0	0	0	0	0	0
	100504234	Ccdc170	0.0116964	2	0.0522187	9	0	0	0.012047	2	0	0	0.013417	2	0	0	0.0132109	2	0.0204598	3	0.0398896	5	0.0462909	6	0.0367353	6	0.0198344	3	0.0136272	2	0.0802374	12	0.0336029	5	0.00978751	2	0	0
	100504235	Gm20125	0	0	0	0	0	0	0.0285713	4	0	0	0	0	0	0	0	0	0	0	0.00946044	1	0	0	0.00726028	1	0.0156801	2	0	0	0	0	0	0	0	0	0	0
	100504239	Gm10591	0	0	0	0	0	0	0	0	0	0	0	0	0	0	0	0	0	0	0	0	0	0	0	0	0	0	0	0	0	0	0	0	0	0	0	0
	100504249	Gm15350	11.7019	257	13.823	306	8.68131	180	11.1146	237	10.2399	183	8.56578	164	8.85302	164	9.66846	188	6.15937	116	9.93821	160	8.46958	141	8.86632	186	9.67728	188	8.80607	166	8.5897	165	8.7382	167	7.65838	201	8.00496	161
	100504255	Gm12159	0	0	0	0	0	0	0	0	0.0200312	1	0	0	0	0	0	0	0	0	0.0222356	1	0	0	0	0	0	0	0	0	0	0	0	0	0.0136396	1	0	0
	100504262	A730020E08Rik	1.24958	88	1.43695	102	1.17319	78	1.14078	78	1.27388	73	1.10762	68	0.87541	52	1.1708	73	0.927313	56	0.813575	42	1.16143	62	1.01088	68	1.10765	69	0.942994	57	1.68845	104	0.88117	54	1.15258	97	1.22496	79
	100504265	Gm20139	0.00758388	2	0	0	0.00401654	1	0	0	0.00931997	2	0	0	0	0	0	0	0	0	0	0	0.00500244	1	0	0	0	0	0	0	0.0216772	5	0	0	0	0	0	0
	100504267	Trp53cor1	1.02131	128	1.30615	165	1.27619	151	1.09301	133	0.862886	88	2.76411	302	3.08383	326	2.96497	329	3.67537	395	3.13477	288	0.642093	61	0.768499	92	0.532197	59	0.725093	78	2.1803	239	2.09974	229	1.98968	298	2.23048	256
	100504268	2310005A03Rik	0	0	0	0	0	0	0	0	0	0	0	0	0	0	0	0	0	0	0	0	0	0	0	0	0	0	0	0	0	0	0.0388868	2	0	0	0	0
	100504285	Abhd12b	0.0218388	1	0	0	0	0	0	0	0	0	0.0501024	2	0	0	0.0493328	2	0	0	0	0	0	0	0	0	0	0	0	0	0	0	0	0	0	0	0	0
	100504287	Gm16340	0.0135124	2	0.0201087	3	0	0	0	0	0	0	0	0	0	0	0	0	0	0	0	0	0	0	0	0	0.00763792	1	0	0	0	0	0	0	0	0	0	0
	100504292	Gm20153	0	0	0	0	0	0	0	0	0	0	0	0	0	0	0	0	0	0	0	0	0	0	0	0	0	0	0.036133	2	0	0	0	0	0	0	0	0
	100504298	Gm20158	0	0	0	0	0	0	0	0	0	0	0	0	0	0	0	0	0	0	0	0	0	0	0	0	0	0	0	0	0	0	0	0	0	0	0	0
	100504304	Gm20161	0	0	0	0	0	0	0	0	0.0202339	2	0	0	0.00976007	1	0	0	0	0	0	0	0	0	0	0	0	0	0.0191827	2	0	0	0	0	0	0	0	0
	100504308	Gm15473	0	0	0	0	0	0	0.0911547	4	0.0543811	2	0.0761407	3	0.078694	3	0.0249903	1	0.129009	5	0	0	0.0583775	2	0	0	0	0	0.154667	6	0.0252968	1	0	0	0	0	0	0
	100504309	Toporsos	5.51547	76	5.54395	77	5.15032	67	5.38177	72	7.31317	82	5.66081	68	6.79706	79	4.9181	60	7.78597	92	3.96	40	6.22304	65	5.85016	77	7.46592	91	4.65032	55	5.55924	67	6.088	73	6.98369	115	7.05293	89
	100504312	Gm17597	0.0396069	2	0.0392944	2	0.0209764	1	0.203969	10	0.121684	5	0.454329	20	0.0469565	2	0.08947	4	0.277126	12	0.216121	8	0.156752	6	0	0	0.201491	9	0.0230724	1	0.271702	12	0.227575	10	0.231999	14	0.216247	10
	100504323	Gm20172	0	0	0	0	0	0	0	0	0	0	0	0	0	0	0	0	0	0	0	0	0	0	0	0	0	0	0	0	0	0	0.0174753	1	0	0	0	0
	100504325	Gm11007	0	0	0	0	0	0	0	0	0	0	0	0	0	0	0	0	0	0	0	0	0	0	0	0	0	0	0	0	0	0	0	0	0	0	0	0
	100504333	Gm16712	0.309714	26	0.200907	17	0.517322	41	0.429417	35	0.512363	35	0.505579	37	0.197715	14	0.242179	18	0.347282	25	0.2275	14	0.392869	25	0.623541	50	0.3636	27	0.346959	25	0.503918	37	0.479113	35	0.398717	40	0.481282	37
	100504346	Gm13304	0	0	0	0	0	0	0	0	0	0	0	0	0	0	0	0	0	0	0	0	0	0	0	0	0	0	0	0	0	0	0	0	0	0	0	0
	100504347	Gm20187	0.107589	9	0	0	0.0633119	5	0.0615629	5	0.0146909	1	0	0	0.0566905	4	0.0675106	5	0.0139406	1	0.0163076	1	0.031541	2	0.0750904	6	0.0405433	3	0.0835657	6	0.0273355	2	0.0137375	1	0.0200066	2	0.0783226	6
	100504350	Gm14169	0.00933355	1	0.00925991	1	0.00988638	1	0.0192265	2	0.0114702	1	0	0	0	0	0.010542	1	0.0108844	1	0	0	0	0	0.0293141	3	0	0	0	0	0.0213427	2	0	0	0	0	0	0
	100504361	Gm14230	2.25604	44	1.9839	39	3.53019	65	1.5315	29	1.44926	23	3.52895	60	3.34335	55	1.73737	30	3.58758	60	3.14755	45	2.90859	43	2.84497	53	2.14471	37	1.49343	25	2.75527	47	1.64982	28	2.10237	49	1.39973	25
	100504362	Gm1987	0	0	0	0	0	0	0	0	0	0	0	0	0	0	0	0	0	0	0	0	0	0	0	0	0	0	0	0	0	0	0	0	0	0	0	0
	100504375	Gm15880	0	0	0	0	0	0	0.00842327	1	0	0	0	0	0	0	0	0	0.0381481	4	0	0	0	0	0	0	0	0	0	0	0	0	0	0	0	0	0	0
	100504377	Gm20199	0	0	0	0	0	0	0.00607774	1	0	0	0	0	0	0	0.0133298	2	0.0137627	2	0.0160996	2	0	0	0	0	0	0	0	0	0	0	0	0	0	0	0	0
	100504389	9030407P20Rik	1.43775	126	1.6415	145	1.80089	149	1.65712	141	1.86503	133	0.981688	75	1.08225	80	1.03105	80	1.34397	101	1.22972	79	1.24942	83	1.13486	95	1.26418	98	1.30283	98	1.21329	93	1.41618	108	1.33677	140	1.44537	116
	100504399	C130021I20Rik	0.136013	22	0.177875	29	0.157166	24	0.261075	41	0.113965	15	0.15602	22	0.337164	46	0.132675	19	0.245128	34	0.227713	27	0.195744	24	0.148865	23	0.118817	17	0.17287	24	0.148439	21	0.206034	29	0.191416	37	0.094514	14
	100504400	Cypt14	0	0	0	0	0	0	0	0	0	0	0	0	0	0	0	0	0	0	0	0	0	0	0	0	0	0	0	0	0	0	0	0	0	0	0	0
	100504412	Kcnmb4os2	7.70651	661	5.5868	483	6.87863	557	7.45713	621	7.80864	545	9.85653	737	10.7814	780	8.19075	622	10.7001	787	9.78132	615	8.67473	564	9.1421	749	8.71226	661	7.81044	575	8.98437	674	8.97665	670	11.7561	1205	8.77175	689
	100504413	Gm20213	0	0	0	0	0	0	0	0	0	0	0	0	0	0	0	0	0	0	0	0	0	0	0	0	0	0	0	0	0	0	0	0	0	0	0	0
	100504421	2900076A07Rik	1.98851	72	2.32902	85	2.13554	73	3.01526	106	3.5298	104	1.86916	59	2.25927	69	2.09	67	2.67318	83	1.88378	50	2.87834	79	2.25526	78	2.68513	86	2.83158	88	2.62086	83	3.49116	110	2.01063	87	2.53329	84
	100504425	Gm20219	0.150837	30	0.174588	35	0.175748	33	0.191607	37	0.0617888	10	0.144187	25	0.119218	20	0.15333	27	0.0879496	15	0.212625	31	0.0663296	10	0.0789561	15	0.164838	29	0.117157	20	0.0977253	17	0.196449	34	0.126219	30	0.0439225	8
	100504429	Spin2d	0	0	0	0	0	0	0	0	0	0	0	0	0	0	0	0	0	0	0	0	0	0	0	0	0	0	0	0	0	0	0	0	0	0	0	0
	100504444	Gm21977	0	0	0	0	0	0	0	0	0	0	0	0	0	0	0	0	0	0	0	0	0	0	0	0	0	0	0	0	0	0	0	0	0	0	0	0
	100504446	Prr22	0.891022	51	0.797327	46	0.351611	19	0.719784	40	0.579702	27	0.982008	49	0.869948	42	0.513061	26	0.509348	25	0.881832	37	0.437918	19	0.530425	29	0.493777	25	0.610648	30	0.65918	33	0.742854	37	0.745601	51	0.686802	36
	100504451	Gm20985	0	0	0	0	0	0	0	0	0	0	0	0	0	0	0	0	0	0	0	0	0	0	0	0	0	0	0	0	0	0	0	0	0	0	0	0
	100504453	Gm20236	0	0	0	0	0	0	0	0	0	0	0	0	0	0	0	0	0	0	0	0	0	0	0	0	0	0	0	0	0	0	0	0	0	0	0	0
	100504455	Gm15834	1.01002	179	1.28195	229	1.01605	170	1.17395	202	0.86678	125	0.78318	121	0.903098	135	0.962343	151	0.967273	147	0.892894	116	1.0868	146	1.02195	173	1.35234	212	1.36738	208	0.84512	131	0.985605	152	0.887671	188	1.00432	163
	100504457	4921513H07Rik	0	0	0	0	0	0	0	0	0	0	0	0	0	0	0	0	0	0	0	0	0	0	0	0	0	0	0	0	0.0425338	2	0	0	0	0	0	0
	100504460	Gm20986	0	0	0	0	0	0	0	0	0	0	0	0	0	0	0	0	0	0	0	0	0	0	0	0	0	0	0	0	0	0	0	0	0	0	0	0
	100504461	5430401H09Rik	0.00278464	1	0.00552534	2	0.00294957	1	0	0	0.00684418	2	0.0351368	11	0.0132055	4	0.00629036	2	0	0	0.0037987	1	0.00367358	1	0	0	0.00314805	1	0.00324429	1	0.00318376	1	0	0	0.0069905	3	0	0
	100504464	E230016K23Rik	0.021239	2	0.0421428	4	0.0449939	4	0	0	0	0	0	0	0	0	0	0	0	0	0	0	0	0	0	0	0	0	0.0247449	2	0	0	0.0122036	1	0	0	0	0
	100504467	Gm16596	28.8999	1898	26.119	1729	29.6279	1837	30.1267	1921	25.5608	1366	30.9678	1773	30.1288	1669	30.3717	1766	28.7655	1620	33.2966	1603	33.1239	1649	36.1217	2266	31.7076	1842	36.8459	2077	37.8122	2172	32.8609	1878	36.9757	2902	38.0257	2287
	100504472	LOC100504472	0	0	0	0	0	0	0	0	0	0	0	0	0	0	0	0	0	0	0	0	0	0	0	0	0	0	0	0	0	0	0	0	0	0	0	0
	100504474	Smlr1	0	0	0	0	0	0	0	0	0	0	0	0	0	0	0	0	0	0	0	0	0	0	0	0	0	0	0	0	0	0	0	0	0	0	0	0
	100504477	Gm16677	0	0	0	0	0.0479518	1	0	0	0	0	0	0	0	0	0	0	0	0	0	0	0	0	0	0	0	0	0	0	0	0	0	0	0	0	0.148302	3
	100504486	Gdap10	0.218699	26	0.141868	17	0.098007	11	0.173272	20	0.0723594	7	0.212274	22	0.049862	5	0.228014	24	0.0980912	10	0.309816	27	0.0665803	6	0.0528364	6	0.237732	25	0.0685999	7	0.115406	12	0.115995	12	0.0915031	13	0.0551107	6
	100504488	Gm3164	0	0	0	0	0	0	0	0	0	0	0.0195486	2	0	0	0	0	0	0	0	0	0	0	0	0	0	0	0	0	0	0	0.00979195	1	0	0	0	0
	100504491	Dcdc2b	12.4534	1499	11.498	1395	12.6542	1438	11.7399	1372	12.3843	1213	12.2268	1283	10.8147	1098	11.4572	1221	10.8508	1120	10.6985	944	11.5737	1056	10.8545	1248	11.4865	1223	11.4698	1185	12.8136	1349	12.4876	1308	12.8819	1853	12.0837	1332
	100504492	Gm20987	0	0	0	0	0	0	0	0	0	0	0	0	0	0	0	0	0	0	0	0	0	0	0	0	0	0	0	0	0	0	0	0	0	0	0	0
	100504493	Gm13605	0	0	0	0	0	0	0	0	0	0	0	0	0	0	0	0	0	0	0	0	0	0	0	0	0	0	0	0	0	0	0	0	0	0	0	0
	100504501	Gm20257	0.0755958	3	0.0249998	1	0.0266911	1	0.103815	4	0.123868	4	0.0289053	1	0	0	0.0853836	3	0	0	0.034375	1	0.0332427	1	0.0263806	1	0.113949	4	0.0587162	2	0.0576206	2	0.11583	4	0.042172	2	0.110064	4
	100504511	Gm17361	0	0	0	0	0	0	0	0	0	0	0	0	0	0	0	0	0	0	0	0	0	0	0	0	0	0	0	0	0	0	0	0	0	0	0	0
	100504512	4930426I24Rik	0.155298	8	0.288886	15	0.246744	12	0.219934	11	0.238561	10	0.289481	13	0.368232	16	0.482365	22	0.407478	18	0.344259	13	0.204874	8	0.50807	25	0.526696	24	0.0678498	3	0.377308	17	0.423851	19	0.373613	23	0.211976	10
	100504518	3425401B19Rik	0.0149775	4	0.0408633	11	0.0277632	7	0.0115698	3	0.00460154	1	0	0	0.0177569	4	0.00845839	2	0	0	0.0204318	4	0	0	0	0	0.0296314	7	0.00872493	2	0.00428107	1	0	0	0.00313328	1	0	0
	100504524	Gm20267	0.178862	15	0.16562	14	0.303129	24	0.221066	18	0.249114	17	0.205172	15	0.226189	16	0.228956	17	0.194675	14	0.22773	14	0.173037	11	0.187251	15	0.188724	14	0.222278	16	0.368096	27	0.219245	16	0.169626	17	0.403644	31
	100504525	Gm20268	0	0	0	0	0	0	0	0	0	0	0	0	0	0	0	0	0	0	0	0	0	0	0	0	0	0	0	0	0	0	0	0	0.0668279	3	0	0
	100504540	Gm20276	0	0	0	0	0	0	0	0	0	0	0	0	0	0	0	0	0	0	0	0	0	0	0	0	0	0	0	0	0	0	0	0	0	0	0	0
	100504549	AI463170	0	0	0	0	0	0	0.0449865	1	0	0	0	0	0	0	0	0	0.305609	6	0	0	0.0576207	1	0	0	0	0	0	0	0	0	0	0	0.0365491	1	0	0
	100504561	9230112J17Rik	0.163791	17	0.162499	17	0.102054	10	0.178623	18	0.201286	17	0.121572	11	0.125649	11	0.0761756	7	0.0674137	6	0.0525735	4	0.203367	16	0.221907	22	0	0	0.0336755	3	0.110157	10	0.121791	11	0.0886853	11	0.0526043	5
	100504568	Gm17634	0.0637456	4	0.0790534	5	0.0168803	1	0.08207	5	0	0	0.0731225	4	0.113362	6	0.0359996	2	0	0	0.0434797	2	0	0	0	0	0	0	0	0	0.0364411	2	0.0549408	3	0.026671	2	0	0
	100504586	Gm20300	5.78677	844	5.64588	830	6.53622	900	5.92488	839	5.47684	650	5.45825	694	4.91784	605	6.24174	806	5.30106	663	5.49032	587	5.77078	638	5.31888	741	6.05365	781	5.66359	709	6.04393	771	6.58693	836	5.05461	881	5.57028	744
	100504589	Gm11454	0.342771	21	0.372454	23	0.484097	28	0.353043	21	0.401178	20	0.692766	37	0.619241	32	0.460894	25	0.456827	24	0.356263	16	0.150731	7	0.256321	15	0.295241	16	0.1141	6	0.186619	10	0.243843	13	0.314145	23	0.712943	40
	100504591	Gm15987	0	0	0	0	0	0	0	0	0	0	0.0250049	1	0	0	0	0	0	0	0	0	0	0	0.0456418	2	0	0	0	0	0	0	0	0	0	0	0	0
	100504592	1700104B16Rik	0	0	0	0	0	0	0	0	0	0	0.0319049	1	0	0	0	0	0	0	0	0	0	0	0	0	0	0	0	0	0	0	0	0	0	0	0	0
	100504594	A630012P03Rik	0	0	0	0	0	0	0	0	0	0	0	0	0	0	0	0	0	0	0	0	0	0	0	0	0	0	0	0	0	0	0	0	0	0	0	0
	100504601	Gm16702	1.44444	146	1.3447	137	1.38328	132	1.39602	137	1.50761	124	1.13487	100	0.844508	72	1.18448	106	0.853755	74	1.20116	89	0.874462	67	1.33611	129	1.11846	100	1.50997	131	1.2895	114	1.45526	128	1.29148	156	1.14515	106
	100504608	LOC100504608	0.269939	8	0.234333	7	0.39315	11	0.451796	13	0.373199	9	0.0774115	2	0.200019	5	0.152445	4	0.0393487	1	0.36824	8	0.267083	6	0.0706501	2	0.381459	10	0.0393121	1	0.231472	6	0.155102	4	0.197647	7	0.257919	7
	100504616	Gm15910	0.119	15	0.133803	17	0.0504195	6	0.0571978	7	0.0194989	2	0.200208	22	0.0470276	5	0.250895	28	0.129521	14	0.0865791	8	0.0523296	5	0.0996659	12	0.0807184	9	0	0	0.108845	12	0.0820508	9	0.0531087	8	0.0606409	7
	100504626	Gm16364	0.209009	39	0.297748	56	0.323568	57	0.182154	33	0.210753	32	0.252049	41	0.260501	41	0.423717	70	0.206239	33	0.460582	63	0.127261	18	0.151486	27	0.205993	34	0.218535	35	0.294113	48	0.320249	52	0.260104	58	0.275048	47
	100504628	Gm20319	13.8232	320	13.9713	326	14.3674	314	12.8137	288	11.8382	223	19.7712	399	20.4854	400	21.1263	433	18.1854	361	21.2732	361	15.9565	280	16.0545	355	13.6738	280	17.6149	350	11.3101	229	12.4103	250	13.0131	360	11.0851	235
	100504632	Gm11478	69.1551	1985	59.6574	1726	66.867	1812	64.6251	1801	71.371	1667	77.809	1947	74.264	1798	72.482	1842	89.421	2201	73.9026	1555	79.7413	1735	72.4354	1986	71.7998	1823	68.7182	1693	73.1719	1837	72.5846	1813	82.7068	2837	72.2055	1898
	100504637	Gm20324	0.824238	39	0.566124	27	0.693969	31	0.848939	39	0.311668	12	0.193945	8	0.325729	13	0.429672	18	0.468271	19	0.49012	17	0.195167	7	0.420387	19	0.645096	27	1.13265	46	0.55576	23	0.655745	27	0.990363	56	0.415404	18
	100504641	1700101I11Rik	3.71639	127	2.58385	89	2.20072	71	2.65231	88	4.02771	112	2.92036	87	4.30194	124	2.37972	72	3.9585	116	4.23145	106	4.13068	107	3.82944	125	3.07661	93	2.93202	86	3.24534	97	4.37163	130	4.08933	167	3.54691	111
	100504642	Gm21996	0	0	0	0	0	0	0	0	0	0	0	0	0	0	0	0	0	0	0	0	0	0	0	0	0	0	0	0	0	0	0	0	0	0	0	0
	100504650	A730085E03Rik	0	0	0	0	0	0	0	0	0	0	0	0	0	0	0	0	0	0	0	0	0	0	0	0	0	0	0	0	0	0	0	0	0	0	0	0
	100504652	Gm12880	0	0	0	0	0	0	0	0	0	0	0	0	0	0	0	0	0	0	0	0	0	0	0	0	0	0	0	0	0	0	0	0	0	0	0	0
	100504653	4930555A03Rik	0	0	0	0	0.0132605	1	0	0	0	0	0	0	0	0	0	0	0	0	0.034156	2	0	0	0	0	0	0	0	0	0	0	0	0	0.0104759	1	0	0
	100504661	Gm20337	0.991351	48	0.840098	41	1.26883	58	1.10615	52	1.11676	44	1.42147	60	1.39568	57	1.09638	47	1.22832	51	1.21149	43	0.626663	23	0.90812	42	0.863894	37	0.938431	39	0.85008	36	1.04429	44	0.881403	51	1.08252	48
	100504663	Atg14	4.89351	716	4.62436	682	4.95169	684	4.85714	690	5.50978	656	8.09072	1032	8.31342	1026	8.69978	1127	8.32077	1044	8.2978	890	9.13349	1013	7.85629	1098	8.50682	1101	7.78749	978	5.54019	709	5.6156	715	5.86777	1026	4.79876	643
	100504675	Gm15327	0.185351	8	0.160902	7	0.147247	6	0.0954527	4	0	0	0.0265769	1	0.137341	5	0.130843	5	0.243166	9	0.0948182	3	0.0916951	3	0	0	0.052385	2	0.0269933	1	0.132448	5	0.159749	6	0.0387751	2	0.126498	5
	100504687	2810029C07Rik	0.362117	30	0.407161	34	0.345209	27	0.621615	50	0.178005	12	0.124615	9	0.0572418	4	0.149968	11	0.36598	26	0.214061	13	0.143315	9	0.189551	15	0.136458	10	0.18282	13	0.179408	13	0.0693555	5	0.303017	30	0.131807	10
	100504689	Plscr5	0	0	0	0	0	0	0	0	0	0	0.0163476	1	0	0	0	0	0	0	0	0	0	0	0	0	0	0	0	0	0	0	0	0	0.0357762	3	0	0
	100504692	Gm20356	0	0	0	0	0	0	0	0	0	0	0	0	0	0	0	0	0	0	0	0	0	0	0	0	0	0	0	0	0	0	0	0	0	0	0	0
	100504701	Gm20362	0	0	0	0	0	0	0	0	0	0	0	0	0	0	0	0	0	0	0	0	0	0	0	0	0	0	0	0	0	0	0	0	0	0	0	0
	100504702	Gm20993	0	0	0	0	0	0	0	0	0	0	0	0	0	0	0	0	0	0	0	0	0	0	0	0	0	0	0	0	0	0	0	0	0	0	0	0
	100504703	A730063M14Rik	2.13828	33	3.08569	48	1.71586	25	1.93541	29	1.75185	22	2.97311	40	2.76553	36	3.00062	41	2.79581	37	3.00535	34	2.39348	28	2.10291	31	1.90457	26	1.81181	24	3.55601	48	3.72309	50	2.16885	40	1.83965	26
	100504710	Gm11128	0	0	0	0	0	0	0	0	0	0	0	0	0	0	0	0	0	0	0	0	0	0	0	0	0	0	0	0	0	0	0	0	0	0	0	0
	100504714	Gm16793	2.21118	162	1.5979	118	1.76384	122	2.31962	165	1.69415	101	2.19198	140	2.0713	128	2.48205	161	2.14881	135	2.34609	126	1.80065	100	2.25774	158	1.97511	128	2.25813	142	2.84022	182	1.94497	124	2.56986	225	2.74244	184
	100504715	Tmppe	2.98608	868	3.40621	998	2.44509	671	2.98698	843	2.99744	709	1.96127	497	1.83535	450	1.69024	435	1.7371	433	1.94289	414	2.33273	514	2.40583	668	2.70685	696	2.47697	618	2.48975	633	2.45107	620	2.44116	848	2.57325	685
	100504717	Gm12709	3.05926	248	2.88826	236	2.96606	227	3.26529	257	3.25931	215	2.74515	194	2.99808	205	3.16277	227	2.99215	208	2.64198	157	2.91298	179	2.72493	211	3.52824	253	3.27681	228	2.45406	174	3.21791	227	2.68384	260	3.27327	243
	100504720	2310002F09Rik	0.0184698	2	0	0	0	0	0	0	0	0	0	0	0	0	0	0	0	0	0	0	0	0	0	0	0	0	0	0	0	0	0	0	0	0	0	0
	100504727	BE692007	0	0	0	0	0	0	0	0	0	0	0	0	0	0	0.0220345	1	0	0	0	0	0	0	0	0	0	0	0	0	0	0	0	0	0.0326493	2	0	0
	100504728	Gm13985	0	0	0	0	0	0	0	0	0	0	0	0	0	0	0	0	0	0	0	0	0	0	0.0187133	2	0	0	0	0	0	0	0	0	0	0	0	0
	100504733	A730018C14Rik	0	0	0	0	0	0	0	0	0	0	0	0	0	0	0	0	0	0	0	0	0	0	0	0	0	0	0	0	0	0	0	0	0	0	0	0
	100504734	Gm16794	0.659486	89	0.698392	95	0.400291	51	0.67925	89	0.546373	60	0.645996	76	0.562239	64	0.477054	57	0.613521	71	0.646936	64	0.303038	31	0.395634	51	0.678537	81	0.569785	66	0.482905	57	0.510917	60	0.316231	51	0.50167	62
	100504740	Gm20383	0	0	0	0	0	0	0	0	0	0	0	0	0	0	0	0	0	0	0	0	0	0	0	0	0	0	0	0	0	0	0.0110449	1	0	0	0	0
	100505025	LOC100505025	0.0259471	2	0.0514847	4	0.0412259	3	0.0267247	2	0.0956604	6	0.0446457	3	0.0461429	3	0.161186	11	0.0302583	2	0.070792	4	0.0342301	2	0.0271642	2	0.0733333	5	0	0	0.103831	7	0.104361	7	0.0108562	1	0.0566668	4
	100505034	LOC100505034	0.0441994	24	0.00548133	3	0.0097536	5	0.011381	6	0.0135793	6	0.0126752	6	0.0218338	10	0.0145606	7	0.0150334	7	0.0226107	9	0.00242955	1	0.00385605	2	0.0124919	6	0.00429127	2	0.021056	10	0.00846541	4	0.00770536	5	0.00804406	4
	100505096	Gm21002	0	0	0	0	0	0	0	0	0	0	0	0	0	0	0	0	0	0	0	0	0	0	0	0	0	0	0	0	0	0	0	0	0	0	0	0
	100505265	LOC100505265	0	0	0	0	0	0	0	0	0	0	0	0	0	0	0	0	0	0	0	0	0	0	0	0	0	0	0	0	0	0	0	0	0	0	0	0
	100505386	Gm21949	39.8903	4054	41.4207	4243	40.5125	3887	40.0825	3955	40.8839	3381	39.3245	3484	39.0916	3351	40.9764	3687	39.7482	3464	37.8261	2818	39.8903	3073	38.7329	3760	37.4319	3365	37.1777	3243	36.4503	3240	38.8074	3432	38.1062	4628	40.3249	3753
	100515	Zfp518b	10.0108	2921	11.1763	3287	9.4312	2598	9.90488	2806	10.1797	2417	11.4205	2905	10.5479	2596	11.4115	2948	11.5063	2879	10.8886	2329	9.85631	2180	10.3153	2875	10.5385	2720	10.9406	2740	11.0068	2809	10.5707	2684	10.0948	3520	10.9203	2918
	100526460	Mir1264	0	0	0	0	0	0	0	0	0	0	0	0	0	0	0	0	0	0	0	0	0	0	0	0	0	0	0	0	0	0	0	0	0	0	0	0
	100526461	Mir1249	4.09143	17	2.38773	10	0.764782	3	0.247885	1	0.591533	2	2.48467	9	3.13866	11	3.80567	14	4.49057	16	2.29821	7	1.27001	4	1.51177	6	1.63249	6	1.402	5	2.20134	8	1.93601	7	1.81254	9	2.36526	9
	100526462	Mir1298	0	0	0	0	0	0	0	0	0	0	0	0	0	0	0	0	0	0	0	0	0	0	0	0	0	0	0	0	0	0	0	0	0	0	0	0
	100526463	Mir3058	0.259186	1	0	0	0	0	0	0	0	0	0	0	0	0	0	0	0.906751	3	0	0	0	0	0	0	0	0	0	0	0	0	0	0	0	0	0	0
	100526464	Mir3106	0	0	0	0	0	0	0	0	0	0	0	0	0	0	0	0	0	0	0	0	0	0	0	0	0	0	0	0	0	0	0	0	0	0	0	0
	100526465	Mir3057	14.7736	57	15.1713	59	17.0213	62	14.6824	55	11.7852	37	12.4871	42	22.1243	72	11.417	39	16.0193	53	14.4964	41	12.3093	36	15.7379	58	10.8414	37	17.5142	58	16.2984	55	14.2967	48	18.6521	86	15.8493	56
	100526466	Mir3060	0.568334	2	0.281925	1	0.902995	3	1.17073	4	0.698436	2	0	0	0.673798	2	0.32096	1	0.331383	1	0.7753	2	0.374882	1	0.297497	1	2.89128	9	0.331074	1	0.649794	2	1.63278	5	0	0	0	0
	100526467	Mir3061	13.996	54	12.5999	49	19.2176	70	14.6824	55	16.2444	51	15.1629	51	20.8951	68	12.588	43	12.6945	42	11.6678	33	13.3351	39	7.32626	27	10.8414	37	22.3457	74	16.0021	54	21.445	72	13.4469	62	16.6983	59
	100526468	Mir3063	4.10189	16	4.83257	19	4.07329	15	5.28103	20	2.8355	9	4.41119	15	3.03941	10	4.63299	16	4.18551	14	2.4481	7	3.04388	9	4.2943	16	4.63721	16	2.38949	8	2.05179	7	0.58922	2	3.00338	14	0.559893	2
	100526469	Mir3064	85.8949	244	98.838	283	89.8638	241	104.06	287	87.8206	203	77.9355	193	69.6978	167	62.0267	156	62.3989	152	81.1578	169	87.3083	188	81.4475	221	80.7879	203	91.4605	223	67.2149	167	84.9532	210	74.5274	253	60.7358	158
	100526470	Mir3066	0	0	0	0	0	0	0.292683	1	0	0	0	0	0	0	0	0	0	0	0	0	0	0	0	0	0	0	0	0	0	0	0	0	0	0	0	0
	100526471	Mir3069	1.8143	5	0	0	0.384352	1	0	0	0.89185	2	0	0	0	0	0.409841	1	0.42315	1	0	0	0	0	0	0	0	0	0.845513	2	0.829737	2	2.08493	5	0	0	0	0
	100526472	Mir3070a	0	0	0	0	0	0	0	0	0	0	0.607985	2	0	0	0	0	0	0	0.361516	1	0	0	0	0	0	0	0.308755	1	0	0	0	0	0	0	0.578766	2
	100526473	Mir3071	0	0	0	0	0	0	0	0	0.362314	1	0	0	0	0	0	0	0	0	0	0	0	0	0	0	1.6665	5	0	0	0	0	0	0	0	0	0	0
	100526474	Mir3074-1	11.6542	42	9.35992	34	12.6384	43	21.7205	76	9.88904	29	8.59404	27	12.5009	38	9.08884	29	6.14812	19	11.3559	30	7.68728	21	11.0389	38	10.0382	32	9.37525	29	7.61405	24	6.05857	19	7.66241	33	10.605	35
	100526475	Mir3076	55.4268	141	46.4096	119	63.7063	153	61.5415	152	62.8011	130	65.3837	145	65.2461	140	61.2713	138	71.9708	157	50.9437	95	67.4163	130	57.6152	140	63.5492	143	68.24	149	49.8879	111	69.5673	154	53.6175	163	53.6564	125
	100526476	Mir3077	0.368529	1	0	0	0	0	0	0	0	0	0	0	0	0	0	0	0	0	0.502734	1	0	0	0	0	0	0	0	0	0.421351	1	0	0	0	0	0	0
	100526477	Mir3080	0	0	0	0	0	0	0	0	0	0	0	0	0	0	0	0	0	0	0	0	0	0	0	0	0	0	0	0	0	0	0	0	0	0	0	0
	100526478	Mir3081	0	0	0	0	0	0	0	0	0	0	0	0	0	0	0	0	0	0	0	0	0	0	0	0	0	0	0	0	0	0	0	0	0	0	0	0
	100526479	Mir3082	105.031	285	91.7711	251	101.883	261	103.624	273	95.1074	210	93.0027	220	81.2663	186	94.4877	227	104.432	243	91.4976	182	99.6659	205	82.1788	213	90.8242	218	93.601	218	97.7533	232	100.793	238	111.326	361	113.081	281
	100526480	Mir3086	0	0	0	0	0	0	0	0	0	0	0	0	0	0	0	0	0	0	0	0	0	0	0	0	0	0	0	0	0	0	0	0	0	0	0	0
	100526482	Mir466o	0	0	0	0	0	0	0	0	0	0	0	0	0	0	0	0	0	0	0	0	0	0	0	0	0	0	0	0	0	0	0	0	0	0	0	0
	100526483	Mir669a-5	0	0	0	0	0	0	0	0	0	0	0	0	0	0	0	0	0	0	0	0	0	0	0	0	0	0	0	0	0	0	0	0	0	0	0	0
	100526485	Mir669a-6	0	0	0	0	0	0	0	0	0	0	0	0	0	0	0	0	0	0	0	0	0	0	0	0	0	0	0	0	0	0	0	0	0	0	0	0
	100526489	Mir669a-8	0	0	0	0	0	0	0	0	0	0	0	0	0	0	0	0	0	0	0	0	0	0	0	0	0	0	0	0	0	0	0	0	0	0	0	0
	100526491	Mir669a-9	0	0	0	0	0	0	0	0	0	0	0	0	0	0	0	0	0	0	0	0	0	0	0	0	0	0	0	0	0	0	0	0	0	0	0	0
	100526494	Mir669a-10	0	0	0	0	0	0	0	0	0	0	0	0	0	0	0	0	0	0	0	0	0	0	0	0	0	0	0	0	0	0	0	0	0	0	0	0
	100526495	Mir669a-11	0	0	0	0	0	0	0	0	0	0	0	0	0	0	0	0	0	0	0	0	0	0	0	0	0	0	0	0	0	0	0	0	0	0	0	0
	100526496	Mir669a-12	0	0	0	0	0	0	0	0	0	0	0	0	0	0	0	0	0	0	0	0	0	0	0	0	0	0	0	0	0	0	0	0	0	0	0	0
	100526497	Mir466p	0	0	0	0	0	0	0	0	0	0	0	0	0	0	0	0	0	0	0	0	0	0	0	0	0	0	0	0	0	0	0	0	0	0	0	0
	100526498	Mir3088	0	0	0	0	0	0	0	0	0	0	0	0	0	0	0	0	0	0	0	0	0	0	0	0	0	0	0	0	0	0	0	0	0	0	0	0
	100526499	Mir3089	0	0	0	0	0	0	0	0	0	0	0	0	0	0	0	0	0	0	0	0	0	0	0	0	0	0	0	0	0	0	0	0	0	0	0	0
	100526500	Mir3090	0	0	0	0	0	0	0	0	0	0	0	0	0	0	0	0	0	0	0	0	0	0	0	0	0	0	0	0	0	0	0	0	0	0	0	0
	100526501	Mir3094	2.21118	6	0	0	0.780715	2	0	0	0.905785	2	2.1137	5	0.436916	1	0.416245	1	2.57857	6	1.5082	3	2.91705	6	0.771632	2	1.24987	3	0	0	0.842701	2	1.27051	3	1.23353	4	0.804846	2
	100526502	Mir3095	0	0	0	0	0	0	0	0	0	0	0	0	0	0	0	0	0	0	0	0	0	0	0	0	0	0	0	0	0	0	0	0	0	0	0	0
	100526504	Mir3100	2.17716	6	0	0	0.768704	2	1.86867	5	1.33777	3	0.416236	1	0	0	2.04921	5	0	0	0.495	1	0.478695	1	0	0	1.23065	3	0	0	0	0	0.833973	2	1.21455	4	0	0
	100526505	Mir3101	1.07209	4	0.79772	3	0.851689	3	1.10421	4	0.658753	2	1.22979	4	1.58878	5	0.302724	1	2.50043	8	1.09687	3	0.707163	2	0	0	1.818	6	0	0	1.53218	5	0.924004	3	0.224279	1	0.585343	2
	100526506	Mir344c	0	0	0	0	0	0	0	0	0	0	0	0	0	0	0	0	0	0	0	0	0	0	0	0	0	0	0	0	0	0	0	0	0	0	0	0
	100526507	Mir344g	0	0	0	0	0	0	1.02645	3	0	0	0	0	0.393839	1	0	0	0	0	0	0	0	0	0	0	0	0	0	0	0	0	0	0	0	0	0	0
	100526508	Mir3102	0.226787	1	0	0	0	0	0.467168	2	0.557406	2	0	0	0	0	0	0	0.793407	3	0.309375	1	0	0	0	0	0.256384	1	0	0	0	0	0	0	1.70797	9	0	0
	100526509	Mir3104	47.1718	126	32.6854	88	27.7587	70	48.1998	125	36.3464	79	16.7485	39	31.5134	71	35.9424	85	37.1096	85	34.7285	68	36.548	74	22.7325	58	36.8217	87	38.3836	88	37.6674	88	47.7549	111	52.0041	166	29.4344	72
	100526510	Mir3107	0.524131	2	0	0	0	0	0	0	0	0	0	0	0.621391	2	0	0	0	0	0	0	0	0	0	0	0	0	0	0	0	0	0	0	0	0	0	0
	100526511	Mir3108	0	0	0	0	0	0	0	0	0	0	0	0	0	0	0	0	0	0	0	0	0	0	0	0	0	0	0	0	0	0	0	0	0	0	0	0
	100526512	Mir3110	0	0	0	0	0	0	0	0	0	0	0	0	0	0	0	0	0	0	0	0	0	0	0	0	0	0	0	0	0	0	0	0	0	0	0	0
	100526513	Mir374c	0	0	0	0	0	0	0	0	0	0	0	0	0	0	0	0	0	0	0	0	0	0	0.503923	1	1.08833	2	0	0	0.550336	1	0	0	0	0	0	0
	100526514	Mir3112	1.7258	6	0	0	0.304669	1	0.296253	1	0	0	0	0	0	0	2.92387	9	0.335424	1	0	0	1.13836	3	0.602249	2	0.650341	2	0	0	0.657718	2	0.330538	1	0.722067	3	0	0
	100526515	Mir1247	0	0	0	0	0	0	0	0	0	0	0	0	0	0	0	0	0	0	0	0	0	0	0	0	0	0	0	0	0	0	0	0	0	0	0	0
	100526516	Mir3059	0	0	0	0	0	0	0	0	0	0	0	0	0	0	0	0	0	0	0	0	0	0	0	0	0	0	0	0	0	0	0	0	0	0	0	0
	100526517	Mir1251	0	0	0	0	0	0	0	0	0	0	0	0	0	0	0	0	0	0	0	0	0	0	0	0	0	0	0	0	0	0	0	0	0	0	0	0
	100526518	Mir3065	0.271102	1	1.07585	4	0	0	0	0	0	0	0	0	0	0	0	0	1.26459	4	0.369827	1	0.357646	1	0	0	0	0	0.315853	1	0	0	0	0	0	0	0.592071	2
	100526519	Mir3070b	0	0	0	0	0	0	0.272952	1	0	0	0	0	0	0	0	0	1.54521	5	0.723033	2	0	0	0	0	0	0	0	0	0.302994	1	0	0	0.221759	1	0	0
	100526520	Mir3078	3.52433	13	4.03445	15	5.74319	20	4.1884	15	3.66478	11	2.17686	7	2.57127	8	0	0	3.16147	10	2.58879	7	0.715292	2	1.13527	4	2.45186	8	1.57926	5	2.16971	7	0.623083	2	2.04171	9	1.48018	5
	100526521	Mir3084	0	0	0	0	0	0	0	0	0	0	0	0	0	0	0	0	0	0	0	0	0	0	0	0	0	0	0	0	0.781636	2	0	0	0	0	0	0
	100526524	Mir466n	0	0	0	0	0	0	0	0	0	0	0	0	0	0	0	0	0	0	0	0	0	0	0	0	0	0	0	0	0	0	0	0	0	0	0	0
	100526525	Mir3092	0	0	0	0	0	0	0	0	0	0	0	0	0	0	0	0	0	0	0	0	0	0	0	0	0	0	0	0	0	0	0	0	0	0	0	0
	100526526	Mir3098	2.71102	10	4.57237	17	7.17899	25	1.95459	7	6.66324	20	5.90863	19	4.17832	13	4.59305	15	4.10991	13	3.69827	10	2.50352	7	3.122	11	4.59724	15	7.58046	24	3.40955	11	2.49233	8	3.17599	14	2.36828	8
	100526527	Mir344f	0	0	0	0	0	0	0	0	0	0	0	0	0	0	0	0	0	0	0	0	0	0	0	0	0	0	0	0	0	0	0	0	0	0	0	0
	100526528	Mir3074-2	0	0	0	0	0	0	0	0	1.04765	3	0	0	0	0	0	0	0	0	0	0	0	0	0	0	0	0	0	0	0	0	0	0	0	0	0	0
	100526529	Mir1912	0	0	0	0	0	0	0	0	0	0	0	0	0	0	0	0	0	0	0	0	0	0	0	0	0	0	0	0	0	0	0	0	0	0	0	0
	100526530	Mir1843a	0	0	0	0	0	0	0	0	0	0	0	0	0	0	0	0	0	0	0	0	0	0	0	0	0	0	0	0	0	0	0	0	0	0	0	0
	100526531	Mir344d-2	0	0	0	0	0	0	0	0	0	0	0	0	0	0	0	0	0	0	0	0	0	0	0	0	0	0	0	0	0	0	0	0	0	0	0	0
	100526532	Mir3067	0	0	0	0	0	0	0.289199	1	0	0	0	0	0	0	0	0	0	0	0	0	0	0	0	0	0	0	0.327133	1	0	0	0	0	0	0	0	0
	100526533	Mir3075	0	0	0	0	0	0	0	0	0	0	0	0	0	0	0	0	0	0	0	0	0	0	0	0	0	0	0	0	0	0	0	0	0	0	0	0
	100526534	Mir3083	0	0	0	0	0	0	0	0	0	0	0	0	0	0	0	0	0	0	0	0	0	0	0	0	0	0	0	0	0	0	0	0	0	0	0	0
	100526535	Mir669a-4	0	0	0	0	0	0	0	0	0	0	0	0	0	0	0	0	0	0	0	0	0	0	0	0	0	0	0	0	0	0	0	0	0	0	0	0
	100526536	Mir669a-7	0	0	0	0	0	0	0	0	0	0	0	0	0	0	0	0	0	0	0	0	0	0	0	0	0	0	0	0	0	0	0	0	0	0	0	0
	100526538	Mir669p-2	0	0	0	0	0	0	0	0	0	0	0	0	0	0	0	0	0	0	0	0	0	0	0	0	0	0	0	0	0	0	0	0	0	0	0	0
	100526539	Mir467a-10	0	0	0	0	0	0	0	0	0	0	0	0	0	0	0	0	0	0	0	0	0	0	0	0	0	0	0	0	0	0	0	0	0	0	0	0
	100526540	Mir3093	0	0	0	0	0	0	0	0	0	0	0	0	0	0	0	0	0	0	0	0	0	0	0	0	0	0	0	0	0	0	0	0	0	0	0	0
	100526541	Mir344e	0	0	0	0	0	0	0	0	0	0	0	0	0	0	0	0	0	0	0	0	0	0	0	0	0	0	0	0	0	0	0	0	0	0	0	0
	100526543	Mir344d-3	0	0	0	0	0	0	0	0	0	0	0	0	0	0	0	0	0	0	0	0	0	0	0	0	0	0	0	0	0	0	0	0	0	0	0	0
	100526544	Mir344d-1	0	0	0	0	0	0	0	0	0	0	0	0	0	0	0	0	0	0	0	0	0	0	0	0	0	0	0	0	0	0	0	0	0	0	0	0
	100526545	Mir3062	3.59404	16	3.34283	15	2.37932	10	5.32126	23	0.828146	3	1.03068	4	2.13048	8	4.5668	18	3.6673	14	2.45143	8	2.96335	10	1.17582	5	2.03154	8	6.01925	23	3.3387	13	2.83948	11	1.6917	9	4.66044	19
	100526546	Mir3068	0	0	0	0	0	0	0	0	0	0	0	0	0.353957	1	1.68606	5	0	0	0.407278	1	0	0	0.31256	1	1.35008	4	1.04351	3	0	0	0.34309	1	0	0	0	0
	100526547	Mir3073a	0	0	0	0	0	0	0	0	0	0	0	0	0	0	0	0	0	0	0	0	0	0	0	0	0	0	0	0	0	0	0	0	0	0	0	0
	100526548	Mir3079	0	0	0	0	0	0	0	0	0	0	0	0	0	0	0	0	0	0	0	0	0	0	0	0	0	0	0	0	0	0	0	0	0	0	0	0
	100526549	Mir3085	0	0	0	0	0	0	0	0	0	0	0	0	0	0	0	0	0	0	0	0	0	0	0	0	0	0	0	0	0	0	0	0	0	0	0	0
	100526552	Mir669p-1	0	0	0	0	0	0	0	0	0	0	0	0	0	0	0	0	0	0	0	0	0	0	0	0	0	0	0	0	0	0	0	0	0	0	0	0
	100526553	Mir467a-7	0	0	0	0	0	0	0	0	0	0	0	0	0	0	0	0	0	0	0	0	0	0	0	0	0	0	0	0	0	0	0	0	0	0	0	0
	100526554	Mir467a-9	0	0	0	0	0	0	0	0	0	0	0	0	0	0	0	0	0	0	0	0	0	0	0	0	0	0	0	0	0	0	0	0	0	0	0	0
	100526555	Mir3087	0	0	0	0	0	0	0	0	0	0	0	0	0	0	0	0	0	0	0	0	0	0	0	0	0	0	0	0	0	0	0	0	0	0	0	0
	100526556	Mir3091	13.3446	43	12.0078	39	17.4223	53	13.1053	41	14.1112	37	8.89978	25	15.8209	43	8.76306	25	18.0952	50	18.6276	44	13.92	34	13.9706	43	13.6828	39	8.67764	24	21.9989	62	17.1184	48	19.4768	75	10.5054	31
	100526557	Mir3097	0.352028	1	0.698502	2	0	0	0	0	0	0	0	0	0	0	0.795215	2	0	0	0.480223	1	1.39322	3	1.47416	4	0	0	1.23041	3	0.402484	1	0.404539	1	0.294575	1	2.69083	7
	100526558	Mir344b	0	0	0	0	0	0	0	0	0	0	0	0	0	0	0	0	0	0	0	0	0	0	0.39194	1	0	0	0	0	0	0	0	0	0	0	0	0
	100526559	Mir3103	1.05608	3	1.74625	5	3.35591	9	1.08773	3	2.16307	5	1.21143	3	2.50411	6	0.795215	2	4.10519	10	3.84179	8	0.464406	1	2.57978	7	4.37767	11	0	0	1.20745	3	2.83177	7	0.294575	1	0.768808	2
	100526560	Mir3109	0	0	0	0	0	0	0.552107	2	0	0	0	0	0	0	0	0	0	0	0.365625	1	0	0	0	0	0	0	0	0	0.91931	3	0	0	0	0	0	0
	100526562	Mir3105	0	0	0	0	0	0	0	0	0	0	0	0	0	0	0	0	0	0	0	0	0	0	0	0	0	0	0	0	0	0	0	0	0	0	0	0
	100526796	B930003M22Rik	0.0192853	1	0.172198	9	0.265558	13	0.0794529	4	0.0711	3	0.265465	12	0.0914558	4	0.19604	9	0.0899584	4	0.0789247	3	0.15265	6	0.0605696	3	0.0436042	2	0.0224687	1	0.154346	7	0.11081	5	0.0806889	5	0.0842357	4
	100529074	Snora33	1.79702	8	1.11428	5	1.18966	5	0.462718	2	1.65629	6	0.25767	1	1.06524	4	1.01485	4	0	0	2.75785	9	0	0	0.235164	1	1.26971	5	1.30853	5	1.54094	6	3.35575	13	1.31577	7	1.47172	6
	100529075	Snord100	0.693702	2	1.03234	3	4.04135	11	3.57246	10	2.13126	5	1.98936	5	0.822429	2	2.35056	6	0	0	2.83897	6	0	0	1.45248	4	0	0	2.82874	7	0.396565	1	2.39154	6	1.16097	4	1.515	4
	100529076	Snord42a	0.524131	1	3.63997	7	1.11035	2	1.07968	2	3.22057	5	3.00615	5	0.621391	1	1.18399	2	0.611217	1	3.575	5	4.14869	6	1.64615	3	4.74026	8	0	0	0.599254	1	7.83008	13	2.19295	5	8.01269	14
	100529077	Snord42b	9.00552	21	6.80721	16	6.81351	15	8.39203	19	16.3371	31	10.3302	21	17.7944	35	5.8123	12	4.50078	9	18.72	32	4.52585	8	6.73424	15	6.3024	13	6.49508	13	14.2187	29	2.46401	5	8.25345	23	7.96066	17
	100529079	5830418P13Rik	0.0216583	2	0.118181	11	0.0114706	1	0.0111537	1	0	0	0.0372663	3	0.0128387	1	0.0122313	1	0.0252569	2	0	0	0.0571445	4	0.124708	11	0	0	0	0	0.0247626	2	0.0373335	3	0.0453088	5	0.0591255	5
	100529082	Gm11127	0	0	0.0174106	1	0.0929422	5	0.0361499	2	0	0	0	0	0	0	0	0	0.122789	6	0.0957588	4	0.0926047	4	0	0	0	0	0	0	0	0	0.080667	4	0	0	0	0
	100532	Rell1	3.21363	501	3.20737	504	3.33603	491	3.5676	540	3.41326	433	4.16462	566	3.46776	456	4.22381	583	4.15152	555	3.50013	400	3.9095	462	3.41138	508	3.37198	465	2.93699	393	3.59357	490	3.61192	490	3.61773	674	3.58624	512
	100532730	C230037L18Rik	1.27126	47	1.04655	39	1.40385	49	1.00291	36	1.09691	33	1.14799	37	0.641344	20	1.31365	43	0.820096	26	2.10318	57	0.463873	13	1.27425	45	1.37601	45	1.32354	42	1.05144	34	1.21223	39	1.15431	51	0.767926	26
	100534273	Fer1l5	2.88011	798	3.16533	884	3.05835	800	2.98501	803	2.98057	672	2.51302	607	2.66147	622	3.07365	754	2.65999	632	3.0181	613	2.83774	596	2.63358	697	2.75412	675	2.9014	690	3.27641	794	3.14798	759	3.11677	1032	3.43664	872
	100534633	Gm15008	0.512737	10	0.813906	16	0.86897	16	0.950585	18	1.1342	18	0.529343	9	0.790247	13	0.637036	11	0.478344	8	1.11913	16	0.40585	6	1.0199	19	0.753547	13	0.477899	8	0.586227	10	0.353532	6	0.429055	10	0.223957	4
	100534641	Gm13856	2.08174	97	1.87369	88	1.95498	86	2.16623	98	1.92531	73	2.28949	93	1.57751	62	1.84224	76	2.10228	84	1.52238	52	1.64211	58	2.06705	92	1.89244	78	2.12532	85	2.28196	93	2.46625	100	1.84974	103	1.94511	83
	100535	Oas1d	0	0	0	0	0	0	0	0	0	0	0	0	0	0	0	0	0	0	0	0	0	0	0	0	0	0	0	0	0	0	0	0	0	0	0	0
	100554	AA792892	0	0	0	0	0	0	0	0	0	0	0	0	0	0	0	0	0	0	0	0	0	0	0	0	0	0	0	0	0	0	0	0	0	0	0	0
	100559	Ugt2b38	0	0	0	0	0	0	0	0	0	0	0	0	0	0	0	0	0	0	0	0	0	0	0	0	0	0	0	0	0	0	0	0	0	0	0	0
	100561	Slc15a4	8.61851	1124	8.60376	1131	8.6904	1070	8.2213	1041	9.54549	1013	8.28547	942	9.32693	1026	8.66916	1001	8.21745	919	8.60858	823	8.1733	808	8.70168	1084	8.65106	998	7.65593	857	7.52185	858	7.20779	818	8.33476	1299	6.84904	818
	100568458	Raver1-fdx1l	28.399	3611	27.2855	3497	29.1647	3501	29.7928	3678	26.5882	2751	25.4946	2826	27.1234	2909	22.3759	2519	26.2483	2862	26.4566	2466	25.2636	2435	24.8816	3022	24.0056	2700	26.3613	2877	28.2163	3138	24.3476	2694	29.2264	4441	26.5452	3091
	100568459	Bc1	90.0552	588	39.6581	261	66.3506	409	64.3599	408	91.8489	488	81.693	465	114.574	631	83.5518	483	95.1951	533	89.4213	428	147.898	732	105.343	657	58.176	336	47.464	266	120.999	691	121.793	692	87.1482	680	59.036	353
	100579137	Dmr	0.0303551	1	0	0	0	0	0	0	0	0	0	0	0.0719758	2	0.0342853	1	0.0353987	1	0	0	0	0	0	0	0	0	0	0	0	0	0.104649	3	0	0	0.0662936	2
	100579147	Gm10619	0	0	0	0	0	0	0	0	0	0	0	0	0	0	0	0	0	0	0	0	0	0	0	0	0	0	0	0	0	0	0	0	0	0	0	0
	100579151	Gm16833	0	0	0	0	0	0	0	0	0.0430046	1	0	0	0	0	0	0	0	0	0	0	0	0	0	0	0	0	0	0	0	0	0	0	0	0	0	0
	100604	Lrrc8c	16.1295	4772	17.4744	5211	15.8318	4422	15.9445	4580	16.4905	3970	15.7067	4051	16.3656	4084	16.4503	4309	17.5837	4461	15.5941	3382	11.6649	2616	11.1961	3164	11.9335	3123	11.4004	2895	14.5034	3753	14.2202	3661	14.1957	5019	14.5163	3933
	100608	Noc4l	18.9011	1634	17.3404	1511	19.2732	1573	20.0751	1685	18.6079	1309	17.2496	1300	16.5527	1207	16.7625	1283	17.091	1267	16.411	1040	18.0526	1183	17.7895	1469	18.2032	1392	17.2503	1280	17.8277	1348	16.3236	1228	18.5363	1915	17.0901	1353
	100609	Nsun5	10.4538	1007	9.41348	914	9.3026	846	9.64438	902	8.71339	683	6.81146	572	7.10142	577	7.51586	641	7.25148	599	7.85964	555	7.46381	545	7.40114	681	7.94521	677	8.33325	689	7.15703	603	7.42023	622	7.51412	865	7.67438	677
	100616095	Snhg18	4.40545	277	4.11824	261	3.87462	230	3.42359	209	4.08489	209	3.70346	203	3.56368	189	4.04176	225	3.95045	213	3.97034	183	3.81859	182	4.379	263	3.64989	203	3.72442	201	4.2368	233	3.43599	188	3.52675	265	3.73388	215
	100628567	Mir28c	0	0	0	0	0	0	0	0	0	0	0	0	0	0	0	0	0	0	0	0	0	0	0	0	0	0	0	0	0	0	0	0	0	0	0	0
	100628568	Mir3963	0	0	0	0	0	0	0	0	0	0	0	0	0	0	0	0	0	0	0	0	0	0	0	0	0	0	0	0	0	0	0	0	0	0	0	0
	100628570	Mir3965	0	0	0	0	0	0	0	0	0	0	0	0	0	0	0	0	0	0	0	0	0	0	0	0	0	0	0	0	0	0	0	0	0	0	0	0
	100628571	Mir378b	0	0	0	0	0	0	0	0	0	0	0.882239	3	0	0	0	0	0.298965	1	0	0	0	0	0	0	0	0	0	0	0	0	0	0	0	0	0	0
	100628572	Mir101c	0	0	0	0	0	0	0	0	0	0	0	0	0	0	0	0	0	0	0	0	0	0	0	0	0	0	0	0	0	0	0	0	0	0	0	0
	100628573	Mir3969	0	0	0	0	0	0	0	0	0	0	0	0	0	0	0	0	0	0	0	0	0	0	0	0	0	0	0	0	0	0	0	0	0	0	0	0
	100628574	Mir28b	0	0	0	0	0	0	0	0	0	0	0	0	0	0	0	0	0	0	0	0	0	0	0	0	0	0	0	0	0	0	0	0	0	0	0	0
	100628575	Mir3970	0	0	0	0	0	0	0	0	0	0	0	0	0	0	0	0	0	0	0	0	0	0	0	0	0	0	0	0	0	0	0	0	0	0	0	0
	100628576	Mir5046	8.79474	22	12.2948	31	13.1266	31	13.5875	33	15.2295	31	10.547	23	17.0619	36	6.7728	15	10.7222	23	10.9068	20	11.0749	21	11.7183	28	11.7502	26	10.2465	22	16.9112	37	11.0254	24	16.0568	48	14.4054	33
	100628577	Mir5098	0	0	0	0	0	0	0	0	0	0	0	0	0	0	0	0	0	0	0	0	0	0	0	0	0	0	0	0	0	0	0	0	0	0	0	0
	100628578	Mir5099	0	0	0	0	0	0	0	0	0	0	0	0	0	0	0	0	0	0	0	0	0	0	0	0	0	0	0	0	0	0	0	0	0	0	0	0
	100628580	Mir5103	0	0	1.481	5	0.632478	2	0.307503	1	0	0	0.342472	1	0.707914	2	0	0	0.348162	1	0.407278	1	0	0	0	0	0	0	0.347838	1	0	0	0.34309	1	0	0	0.326014	1
	100628581	Mir5104	0	0	0	0	0	0	0	0	0	0	0	0	0	0	0	0	0	0	0	0	0	0	0	0	0	0	0	0	0	0	0	0	0	0	0	0
	100628582	Mir3473c	0	0	0	0	0	0	0	0	0	0	0	0	0	0	0	0	0	0	0	0	0	0	0	0	0	0	0	0	0	0	0	0	0	0	0	0
	100628583	Mir5108	0	0	0	0	0	0	0	0	0	0	0	0	0	0	0	0	0	0	0	0	0	0	0	0	0	0	0	0	0	0	0	0	0	0	0	0
	100628586	Mir5112	0	0	0	0	0	0	0	0	0	0	0	0	0	0	0	0	0	0	0	0	0	0	0	0	0	0	0	0	0	0	0	0	0	0	0	0
	100628589	Mir5118	0	0	0	0	0	0	0	0	0	0	0	0	0	0	0	0	0	0	0	0	0	0	0	0	0	0	0	0	0	0	0	0	0	0	0	0
	100628590	Mir5120	0	0	0	0	0	0	0	0	0	0	0	0	0	0	0	0	0	0	0	0	0	0	0	0	0	0	0	0	0	0	0	0	0	0	0	0
	100628592	Mir3473d	0.291184	1	0	0	0	0	0.59982	2	0	0	0.668033	2	0	0	0	0	0.339565	1	0	0	0	0	0	0	0	0	0	0	0	0	0	0	0	0	0	0
	100628593	Mir5125	7.46389	25	13.329	45	7.58973	24	7.38007	24	0.7338	2	3.7672	11	3.18561	9	2.69769	8	3.48162	10	7.33101	18	1.57545	4	3.43816	11	2.02511	6	1.04351	3	4.77886	14	6.17562	18	3.74744	15	2.60811	8
	100628594	Mir3572	0	0	0	0	0.580997	2	0.564947	2	0	0	1.88758	6	0.97544	3	0.619528	2	0	0	0.748255	2	1.80902	5	1.43559	5	2.48037	8	0.319525	1	0.313563	1	0.315164	1	0.458989	2	0	0
	100628595	Mir5126	2.14417	7	0.303894	1	3.24453	10	3.78588	12	4.89359	13	2.45957	7	1.4526	4	2.76776	8	2.14323	6	5.84999	14	2.42456	6	2.8861	9	0.692571	2	1.42749	4	0.700427	2	0	0	1.28159	5	2.67585	8
	100628596	Mir5127	0	0	0	0	0	0	0	0	0	0	0	0	0	0	0	0	0	0	0	0	0	0	0	0	0	0	0	0	0	0	0	0	0	0	0	0
	100628597	Mir5128	0	0	0	0	0	0	0	0	0	0	0	0	0	0	0	0	0	0	0	0	0	0	0	0	0	0	0	0	0	0	0	0	0	0	0	0
	100628598	Mir5129	16.6311	55	14.9999	50	13.132	41	16.1951	52	14.8642	40	20.8118	60	33.34	93	19.1259	56	19.3944	55	21.0375	51	20.3445	51	24.0591	76	15.3831	45	16.9103	48	20.3977	59	15.9845	46	20.2426	80	14.1983	43
	100628599	Mir5130	0.842353	3	0.557138	2	2.67674	9	2.31359	8	2.76049	8	1.93252	6	5.32621	16	4.43995	14	4.91157	15	1.14911	3	1.85209	5	2.64559	9	3.49171	11	1.30853	4	3.85235	12	5.48536	17	4.93413	21	6.13216	20
	100628600	Mir5131	5.57946	22	3.77416	15	8.05899	30	6.26909	24	5.61002	18	4.65468	16	6.61481	22	4.29672	15	9.46401	32	6.57338	19	3.68029	11	4.24812	16	3.44051	12	7.0914	24	4.63939	16	5.24596	18	4.24441	20	4.98485	18
	100628601	Mir5132	5.31513	16	2.96617	9	5.27807	15	5.47441	16	3.67417	9	4.57273	12	1.9692	5	6.37852	17	7.36043	19	4.98485	11	7.88836	18	5.21667	15	3.37994	9	2.32218	6	3.79809	10	4.96273	13	3.61373	13	4.71572	13
	100628602	Mir5133	7.96406	26	4.8623	16	9.73359	30	7.57176	24	11.2929	30	11.5951	33	17.7944	49	10.7251	31	10.0017	28	16.2964	39	5.65731	14	2.8861	9	3.46285	10	4.28247	12	4.55278	13	5.28002	15	5.38268	21	4.68274	14
	100628603	Mir5134	3.32621	11	5.69995	19	5.44499	17	2.49156	8	3.71604	10	6.24353	18	5.37742	15	6.14762	18	6.69988	19	10.3125	25	5.18587	13	7.28104	23	9.22984	27	4.93216	14	3.11151	9	4.86484	14	7.33793	29	9.5756	29
	100628604	Mir5135	0	0	0	0	0	0	0	0	0	0	0	0	0	0	0	0	0	0	0	0	0	0	0	0	0	0	0	0	0	0	0	0	0	0	0	0
	100628605	Mir5136	0.310341	1	1.23157	4	0.328722	1	0	0	0	0	1.06797	3	0	0	0	0	0.361905	1	0	0	1.22823	3	0	0	0.350842	1	1.0847	3	0	0	0.356633	1	0.259691	1	0	0
	100628606	Mir3960	21.6473	67	10.578	33	14.0315	41	17.3044	52	21.441	54	10.748	29	18.7694	49	16.0568	44	14.6943	39	22.4784	51	18.3281	43	16.5742	49	16.0714	44	11.6692	31	23.6418	64	21.9061	59	30.551	113	13.4068	38
	100628607	Mir3964	0	0	0	0	0	0	0	0	0	0	0	0	0	0	0	0	0	0	0	0	0	0	0	0	0	0	0	0	0	0	0	0	0	0	0	0
	100628608	Mir3967	0	0	0	0	0	0	0	0	0	0	0	0	0	0	0	0	0	0	0	0	0	0	0	0	0	0	0	0	0	0	0	0	0	0	0	0
	100628609	Mir3473b	0	0	0	0	0	0	0	0	0	0	0	0	0	0	0	0	0	0	0	0	0	0	0	0	0	0	0	0	0	0	0	0	0	0	0	0
	100628610	Mir5101	0	0	0	0	0	0	0	0	0.349218	1	0	0	0	0	0.32096	1	0	0	0	0	0	0	0	0	0	0	0	0	0	0	0	0	0.237789	1	0	0
	100628611	Mir5107	0	0	0	0	0	0	0	0	0	0	0	0	0.95327	3	0	0	0	0	0	0	0	0	0	0	0	0	0.312263	1	0	0	0	0	0	0	0	0
	100628612	Mir5113	8.62898	30	6.84872	24	8.22607	27	5.33255	18	6.71606	19	13.1977	40	9.54821	28	14.2945	44	13.417	40	17.657	45	11.7631	31	8.73261	29	12.6817	39	10.0534	30	5.91946	18	14.8742	45	7.22067	30	7.85216	25
	100628613	Mir5119	0	0	0	0	0	0	0	0	0	0	0	0	0	0	0	0	0	0	0	0	0	0	0.433197	1	0	0	0	0	0	0	0	0	0	0	0	0
	100628614	Mir5123	0	0	0	0	0	0	0	0	0	0	0	0	0	0	0	0	0	0	0	0	0	0	0	0	0	0	0	0	0	0	0	0	0	0	0	0
	100628615	Mir3962	0	0	0	0	0	0	0	0	0	0	0	0	0	0	0	0	0	0	0	0	0	0	0	0	0	0	0	0	0	0	0	0	0	0	0	0
	100628616	Mir3966	0	0	0	0	0	0	0	0	0	0	0	0	0	0	0	0	0	0	0	0	0	0	0	0	0	0	0	0	0	0	0	0	0	0	0	0
	100628618	Mir5106	0	0	0	0	0	0	0	0	0	0	0	0	0	0	0	0	0	0	0	0	0	0	0	0	0	0	0	0	0	0	0	0	0	0	0	0
	100628619	Mir5114	1776.67	4595	1868.92	4872	1670.99	4080	1709.65	4293	1541.44	3244	1571.87	3544	1454.97	3174	1297.92	2972	1515.92	3362	1420.45	2693	2042.38	4004	2172.51	5367	2061.87	4717	2009.13	4460	2113.11	4780	1762.21	3966	1880.15	5811	1979.76	4689
	100628620	Mir5122	2.38509	9	0	0	1.68424	6	1.63771	6	1.62838	5	0.911977	3	2.82768	9	0.299322	1	3.39947	11	5.42275	15	1.39844	4	2.49697	9	4.79353	16	1.23502	4	4.8479	16	5.78627	19	4.65693	21	1.15753	4
	100628621	Mir3961	0	0	0	0	0	0	0	0	0	0	0	0	0	0	0	0	0	0	0	0	0	0	0	0	0	0	0	0	0	0	0	0	0	0	0	0
	100628622	Mir1843b	0	0	0	0	0	0	0	0	0	0	0	0	0	0	0	0	0	0	0	0	0	0	0	0	0	0	0	0	0	0	0	0	0	0	0	0
	100628623	Mir3968	0	0	0	0	0	0	0	0	0	0	0	0	0	0	0	0	0	0	0	0	0	0	0	0	0	0	0	0	0	0	0	0	0	0	0	0
	100628624	Mir3971	0	0	0	0	0	0	0	0	0	0	0	0	0	0	0	0	0	0	0	0	0	0	0	0	0	0	0	0	0	0	0	0	0	0	0	0
	100628625	Mir5100	0	0	0	0	0	0	0	0	0	0	0	0	1.31075	3	0	0	0	0	0	0	0	0	0	0	0	0	0	0	0	0	0	0	0.308383	1	0	0
	100628627	Mir5110	0	0	0	0	0	0	0	0	0	0	0	0	0	0	0	0	0	0	0	0	0	0	0	0	0	0	0	0	0	0	0	0	0	0	0	0
	100628628	Mir5116	43.0536	115	47.5425	128	46.3968	117	42.8015	111	44.6279	97	45.9511	107	44.8289	101	51.1651	121	63.7412	146	41.3678	81	54.822	111	39.5859	101	52.9047	125	45.3625	104	50.9366	119	39.5806	92	44.1722	141	48.6485	119
	100628629	Mir5121	92.7499	291	99.9235	316	100.607	298	82.07	250	86.5636	221	97.6185	267	79.3533	210	98.9988	275	76.1956	205	84.3506	194	109.324	260	108.112	324	120.348	334	99.5192	268	94.0181	258	92.3005	252	93.0816	349	115.202	331
	100628630	Mir5124a	0	0	0	0	0	0	0	0	0	0	0	0	0	0	0	0	0	0	0	0	0	0	0	0	0	0	0	0	0	0	0	0	0	0	0	0
	100637	N4bp2l1	0.34356	66	0.258219	50	0.42456	77	0.327048	61	0.364633	57	0.525462	88	0.481369	78	0.770205	131	0.485628	80	0.546783	77	0.405164	59	0.228884	42	0.335433	57	0.430594	71	0.488027	82	0.394807	66	0.505283	116	0.693471	122
	100642166	Gm15446	0.456207	30	0.709085	47	0.418797	26	0.281927	18	0.56064	30	0.36632	21	0.28846	16	0.291989	17	0.266004	15	0.207447	10	0.320982	16	0.143282	9	0.412595	24	0.354341	20	0.260797	15	0.384456	22	0.432651	34	0.514769	31
	100647	Upk3b	0	0	0	0	0	0	0	0	0	0	0	0	0	0	0	0	0	0	0	0	0	0	0	0	0	0	0	0	0	0	0	0	0	0	0	0
	100662	D930016D06Rik	1.69665	274	1.70169	277	1.08878	166	1.86229	292	1.38495	182	1.77575	250	1.35812	185	1.75546	251	1.72582	239	1.74855	207	1.01294	124	1.43265	221	1.35805	194	1.54386	214	1.36638	193	1.73626	244	1.46638	283	1.69717	251
	100678	Psph	23.5859	1814	21.2843	1650	25.6853	1865	26.2211	1958	25.7734	1613	35.6909	2393	37.4428	2429	35.4217	2412	38.0427	2509	35.7224	2014	17.4787	1019	17.5051	1286	14.699	1000	13.6184	899	31.7681	2137	32.4831	2174	31.6285	2907	31.8318	2242
[truncated: 34,534 more rows]
